# Supplementary material for: Genome-wide analysis of strand-specific transcription and DNA methylation in Plasmodium falciparum severe malaria
Source: Front Microbiol. 2026 Jun 29;17:1846174. doi: 10.3389/fmicb.2026.1846174 (PMC13357928; doi:10.3389/fmicb.2026.1846174)
Supplement: Supplementary file 2 [file Table_1.xlsx]

## Sheet: PatientMetadata
Sr. no.	Group	Sample Code	Age/Sex	Microscopic examination of stage	Clinical symptom(s)	PBF	OptiMal	Diagnostic PCR
1	Control group (Uncomplicated) Each sample hybridized individually on microarray.	UNC1	28/M	Ring	Uncomplicated	+	+	+
2		UNC2*	17/F	Ring	Uncomplicated	+	+	+
3		UNC3	21/M	100% rings	Uncomplicated	+	+	+
4		UNC4	30/M	Ring	Uncomplicated	+	+	+
5		UNC5	20/M	100% rings	Uncomplicated	+	+	+
6		UNC6	25/M	100% rings	Uncomplicated	+	+	+
7		NSM1	43/M	rings	Uncomplicated	+	+	+	Used for Nanopore methylome sequencing (substituted for uncomplicated replicate)
7	Test Group 1 (Hepatic dysfunction). Each sample hybridized individually on microarray.	HD1	25/M	100% rings	Jaundice	+	+	+
8		HD2	60/M	Ring	Jaundice	+	+	+
9		HD3	25/M	Ring	Jaundice	+	+	+
10		HD4	40/F	ring	Jaundice	+	+	+
11		HD5*	17/F	ring	Jaundice	+	+	+
12		HD6	23/M	ring	Jaundice	+	+	+
13		HD7	42/F	Ring	Jaundice, Anemia (Hb: 5.2)	+	+	+
14		HD8	23/M	Ring	Jaundice	+	+	+
15		HD9	41/M	Ring	Jaundice	+	+	+	Used for Nanopore methylome sequencing
16		HD10	55/F	Ring	Jaundice	+	+	+
17		HD11	22/M	Ring	Jaundice	+	+	+
18		HD12	40/M	rings	Jaundice	+	+	+	Used for Nanopore methylome sequencing
19	Test Group 2 (Cerebral malaria). Each sample hybridized individually on microarray.	CM1	43/F	Ring	Cerebral malaria (GCS: 9/15), thrombocytopenia (Platelet: 7000)	+	+	+
20		CM2	32/M	Ring	Cerebral malaria (GCS: 10/15), Renal Failure (S. creatinine: 3.4), thrombocytopenia (Platelet: 25000)	+	+	+	Used for Nanopore methylome sequencing
21		CM3*	20/M	Ring	Cerebral Malaria (GCS: 10/15), Jaundice (S. bilirubin: 3.6),Thrombocytopenia (Platelets: 87000)	+	+	+	Used for Nanopore methylome sequencing
22		CM4	26/F	Ring	Cerebral malaria (GCS: 10/15), Anemia (Hb: 6)	+	+	+
