# Supplementary material for: Genome-wide analysis of strand-specific transcription and DNA methylation in Plasmodium falciparum severe malaria
Source: Front Microbiol. 2026 Jun 29;17:1846174. doi: 10.3389/fmicb.2026.1846174 (PMC13357928; doi:10.3389/fmicb.2026.1846174)
Supplement: Supplementary file 3 [file Table_2.xlsx]

## Sheet: Sheet1
DEGs identified for sense and NATs in Cerebral Malaria (CM) and Hepatic Dysfunction (HD) disease cohorts.
Column description
Gene	Gene ID
AvgFC	Average log2fold change
P-VALUE	Raw p-value
FDR	BH-adjusted p-value
No. of probes	Total probes detecting the corresponding transcript
GeneDescription	Product description

## Sheet: CM
DEGs for sense transcripts in Cerebral malaria (CM)								DEGs for antisense transcripts (NATs) in Cerebral malaria (CM)
Gene S CM	AvgFC	P-VALUE	FDR	No. of probes	GeneDescription			Gene AS CM	AvgFold_C	P-VALUE	FDR	No. of probes	GeneDescription
PF3D7_0410800	2.17644	0.000175967	0.0428	5	apicomplexan kinetochore protein 3, putative			PF3D7_0719400	2.0157	0.00279098	0.04727	5	conserved Plasmodium protein, unknown function
PF3D7_1366200	1.46188	0.000736858	0.0448381	5	conserved protein, unknown function			PF3D7_0203400	3.39031	0.00485886	0.04727	5	conserved protein, unknown function
PF3D7_1355100	2.32125	0.00106441	0.0448381	5	DNA replication licensing factor MCM6			PF3D7_0904700	2.66787	0.00522196	0.04727	5	bacterial histone-like protein
PF3D7_0514100	2.10885	0.001484	0.0448381	5	ATP-dependent DNA helicase UvrD			PF3D7_0720900	0.84848	0.0104107	0.04727	5	tetratricopeptide repeat protein, putative
PF3D7_0933500	1.8707	0.00159301	0.0448381	5	gamma-tubulin complex component, putative			PF3D7_0716300	1.5164	0.0110116	0.04727	5	conserved protein, unknown function
PF3D7_0917000	1.88241	0.00189318	0.0448381	5	merozoite organizing protein			PF3D7_1235600	2.47166	0.0131032	0.047837	4	serine hydroxymethyltransferase
PF3D7_1322200	2.94119	0.00196152	0.0448381	5	protein STU2, putative			PF3D7_1130700	1.54415	0.0158196	0.0480086	5	structural maintenance of chromosomes protein 1
PF3D7_1109200	2.08925	0.00205505	0.0448381	5	conserved Plasmodium protein, unknown function			PF3D7_1232800	1.21133	0.0166236	0.0480086	5	conserved Plasmodium protein, unknown function
PF3D7_0107400	2.11925	0.00219433	0.0448381	5	ATP synthase-associated protein, putative			PF3D7_0802100	3.01328	0.0180057	0.0480086	3	AP2 domain transcription factor AP2-LT
PF3D7_1234900	3.7746	0.00293786	0.0489744	5	CHCH domain-containing protein, putative			PF3D7_1222400	1.69522	0.0186457	0.0480086	3	AP2 domain transcription factor
PF3D7_MIT01400	2.10494	0.00315023	0.0489744	4	cytochrome c oxidase subunit 3			PF3D7_0617300	1.7255	0.0212272	0.0480086	5	RNA-binding protein, putative
PF3D7_0827600	1.48415	0.00315688	0.0489744	5	conserved Plasmodium protein, unknown function			PF3D7_1454900	2.70849	0.0213896	0.0480086	5	conserved protein, unknown function
PF3D7_1370800	3.70974	0.0039159	0.0489744	5	non-coding RNA			PF3D7_0922200	0.717338	0.0237224	0.0480086	5	S-adenosylmethionine synthetase
PF3D7_0703600	1.70409	0.00395467	0.0489744	5	conserved protein, unknown function			PF3D7_0810300	2.66272	0.027583	0.0480086	5	protein phosphatase PPM5, putative
PF3D7_1339700	1.92203	0.00425841	0.0489744	5	conserved Plasmodium protein, unknown function			PF3D7_1309400	1.66884	0.0277792	0.0480086	5	HORMA domain protein, putative
PF3D7_0506900	2.56494	0.0042814	0.0489744	5	rhomboid protease ROM4			PF3D7_0904900	1.43876	0.0286532	0.0480086	5	copper-transporting ATPase
PF3D7_1201800	2.08097	0.00430094	0.0489744	5	cytochrome c oxidase assembly protein COX19, putative			PF3D7_1105000	0.962563	0.0294607	0.0480086	5	histone H4
PF3D7_1018200	2.69222	0.00488424	0.0489744	5	pseudophosphatase PPP8			PF3D7_0719100	1.85161	0.0312332	0.0480086	5	ATP synthase F0 subunit a-like protein, putative
PF3D7_0919900	3.22927	0.00490101	0.0489744	5	regulator of chromosome condensation-PP1-interacting protein			PF3D7_0811600	1.77154	0.0335476	0.0480086	5	protein MAP1, putative
PF3D7_1426900	2.82953	0.00512644	0.0489744	5	cytochrome b-c1 complex subunit 6, putative			PF3D7_1409400	2.15739	0.0338504	0.0480086	3	conserved protein, unknown function
PF3D7_1123700	1.82852	0.005582	0.0489744	5	ribosomal protein L37, mitochondrial, putative			PF3D7_0503400	1.83104	0.0352725	0.0480086	5	actin-depolymerizing factor 1
PF3D7_1249500	1.95733	0.00567656	0.0489744	5	protein CutA, putative			PF3D7_1028200	1.53418	0.037607	0.0480086	5	RING zinc finger protein, putative
PF3D7_1012100	1.97219	0.00585288	0.0489744	5	conserved protein, unknown function			PF3D7_0106800	1.26872	0.0413922	0.0499382	4	#N/A
PF3D7_0415200	2.14554	0.0060339	0.0489744	5	conserved Plasmodium protein, unknown function			PF3D7_0904800	1.6065	0.0415297	0.0499382	5	replication protein A1, small fragment
PF3D7_1456500	3.20981	0.00641768	0.0489744	5	STAG domain-containing protein, putative			PF3D7_1024500	1.07386	0.0460872	0.0499382	5	conserved Plasmodium protein, unknown function
PF3D7_1032600	1.35851	0.00643224	0.0489744	5	conserved protein, unknown function			PF3D7_1105100	1.09402	0.0467493	0.0499382	5	histone H2B
PF3D7_0825000	1.4787	0.00643689	0.0489744	5	conserved Plasmodium protein, unknown function			PF3D7_1416900	0.97724	0.047981	0.0499382	5	prefoldin subunit 2, putative
PF3D7_1317100	3.40773	0.00653217	0.0489744	5	DNA replication licensing factor MCM4			PF3D7_0706900	-2.8569	0.000198302	0.0326	5	tRNA Histidine
PF3D7_1021200	3.68359	0.00658817	0.0489744	5	conserved Plasmodium protein, unknown function			PF3D7_1370100	-2.58274	0.000462165	0.0380333	5	tRNA Cysteine
PF3D7_0307500	3.49297	0.00672137	0.0489744	5	spindle and kinetochore-associated protein 2, putative			PF3D7_0312700	-2.82934	0.000714179	0.0380333	5	tRNA Isoleucine
PF3D7_1402200	1.92372	0.00675223	0.0489744	5	cytochrome c oxidase subunit ApiCOX19, putative			PF3D7_0715000	-1.98927	0.000960971	0.04075	4	4-nitrophenylphosphatase
PF3D7_1028200	2.36944	0.00713059	0.0489744	5	RING zinc finger protein, putative			PF3D7_1323200	-1.04143	0.00128734	0.04238	5	V-type proton ATPase subunit G, putative
PF3D7_0616200	2.06021	0.00715189	0.0489744	5	kinetochore protein NDC80			PF3D7_1411900	-1.39521	0.00320855	0.04727	5	phospholipase PL39
PF3D7_1431500	1.82309	0.00741104	0.0489744	5	mitogen-activated protein kinase 1			PF3D7_1200800	-1.53488	0.00330671	0.04727	5	serine/threonine protein kinase, FIKK family
PF3D7_0106800	1.56861	0.00803883	0.0489744	5	ras-related protein Rab-5C			PF3D7_1001100	-3.33925	0.00371721	0.04727	3	acyl-CoA binding protein, isoform 1, ACBP1
PF3D7_1422200	2.20476	0.00816146	0.0489744	3	conserved Plasmodium protein, unknown function			PF3D7_1370000	-2.24659	0.004112	0.04727	5	tRNA Arginine
PF3D7_0510100	2.71978	0.00823323	0.0489744	5	KH domain-containing protein, putative			PF3D7_0812500	-1.44591	0.00456023	0.04727	5	RNA-binding protein, putative
PF3D7_0305600	2.72179	0.00840011	0.0489744	5	DNA-(apurinic or apyrimidinic site) endonuclease			PF3D7_1125500	-1.52722	0.00474222	0.04727	4	small nuclear ribonucleoprotein Sm D1, putative
PF3D7_1338600	2.78166	0.00847281	0.0489744	5	conserved protein, unknown function			PF3D7_1369800	-2.06305	0.00492173	0.04727	5	tRNA Arginine
PF3D7_1121000	2.85259	0.00888994	0.0489744	4	palmitoyltransferase DHHC3			PF3D7_1210400	-1.32574	0.0052485	0.04727	5	general transcription factor 3C polypeptide 5, putative
PF3D7_0613800	3.95401	0.00932161	0.0489744	4	AP2 domain transcription factor, putative			PF3D7_1367100	-1.09098	0.00524987	0.04727	3	U1 small nuclear ribonucleoprotein 70 kDa homolog, putative
PF3D7_0704400	1.22326	0.00938481	0.0489744	5	phosphoinositide-binding protein, putative			PF3D7_0707900	-1.12283	0.00571245	0.04727	5	ribosomal protein S8e, putative
PF3D7_0709100	2.13491	0.00967136	0.0489744	5	Cg1 protein			PF3D7_1213100	-1.82327	0.00611476	0.04727	5	U1 spliceosomal RNA
PF3D7_1238000	1.85331	0.00968329	0.0489744	4	COPI associated protein, putative			PF3D7_0411600	-1.91884	0.006284	0.04727	5	tRNA Glutamic acid
PF3D7_0420200	1.93271	0.0106839	0.0489744	5	holo-[acyl-carrier-protein] synthase, putative			PF3D7_0312600	-2.006	0.00653815	0.04727	5	tRNA Valine
PF3D7_1446600	3.37746	0.0107159	0.0489744	5	centrin-2			PF3D7_1444300	-1.26865	0.00705856	0.04727	5	1-acyl-sn-glycerol-3-phosphate acyltransferase, putative
PF3D7_0723800	1.61722	0.0109852	0.0489744	5	apicomplexan kinetochore protein 1, putative			PF3D7_0816000	-1.39061	0.00706568	0.04727	5	ribosome assembly protein RRB1, putative
PF3D7_0505400	2.17458	0.0111426	0.0489744	5	conserved protein, unknown function			PF3D7_1030100	-1.30969	0.00786267	0.04727	4	pre-mRNA-splicing factor ATP-dependent RNA helicase PRP22, putative
PF3D7_0320000	2.29781	0.0111556	0.0489744	5	protein phosphatase inhibitor 2			PF3D7_0109700	-1.3128	0.00787857	0.04727	5	rRNA biogenesis protein RRP36, putative
PF3D7_0207600	4.63164	0.0122226	0.0489744	5	serine repeat antigen 5			PF3D7_0830300	-1.18149	0.00799563	0.04727	4	sporozoite invasion-associated protein 2
PF3D7_0312100	2.4926	0.0129258	0.0489744	5	E3 ubiquitin-protein ligase			PF3D7_1337800	-1.4518	0.008275	0.04727	4	calcium-dependent protein kinase 5
PF3D7_0615500	2.82083	0.0131741	0.0489744	5	cdc2-related protein kinase 5			PF3D7_0204300	-1.64924	0.00916085	0.04727	3	conserved Plasmodium protein, unknown function
PF3D7_1323700	3.46605	0.0132276	0.0489744	5	glideosome associated protein with multiple membrane spans 1			PF3D7_1103900	-1.73103	0.00928044	0.04727	4	RIIa domain-containing protein, putative
PF3D7_0809300	1.98218	0.0135395	0.0489744	5	#N/A			PF3D7_0724400	-1.25969	0.00944341	0.04727	5	mitochondrial import inner membrane translocase subunit TIM14, putative
PF3D7_0217500	3.39971	0.013903	0.0489744	5	calcium-dependent protein kinase 1			PF3D7_0308400	-1.84956	0.00959329	0.04727	5	U4 spliceosomal RNA
PF3D7_0927600	2.48545	0.0140983	0.0489744	5	RNA-binding protein, putative			PF3D7_0218800	-1.2198	0.0100841	0.04727	5	ribonuclease P
PF3D7_1458300	1.43045	0.0143039	0.0489744	5	alpha/beta hydrolase, putative			PF3D7_1016800	-1.86892	0.0102992	0.04727	4	Plasmodium exported protein (PHISTc), unknown function
PF3D7_0527000	2.62126	0.0144594	0.0489744	5	DNA replication licensing factor MCM3, putative			PF3D7_0403000	-1.5895	0.0109955	0.04727	4	tRNA Asparagine
PF3D7_0717500	0.980678	0.0145083	0.0489744	5	calcium-dependent protein kinase 4			PF3D7_0308600	-0.796182	0.0111046	0.04727	3	pre-mRNA-processing factor 19, putative
PF3D7_1367500	1.10744	0.014829	0.0489744	5	NADH-cytochrome b5 reductase, putative			PF3D7_1328900	-0.852038	0.0112502	0.04727	5	PUB domain-containing protein, putative
PF3D7_0323300	2.17793	0.0149414	0.0489744	4	conserved protein, unknown function			PF3D7_0528700	-1.09603	0.0114632	0.04727	4	peptidyl-prolyl cis-trans isomerase
PF3D7_0720900	1.1598	0.0151264	0.0489744	5	tetratricopeptide repeat protein, putative			PF3D7_0218500	-1.47331	0.0116278	0.04727	5	small nuclear ribonucleoprotein Sm D2, putative
PF3D7_0610000	2.08358	0.0156377	0.0489744	5	ribosomal protein L19, mitochondrial, putative			PF3D7_1341000	-1.54356	0.0123348	0.047837	5	tRNA Arginine
PF3D7_0802800	4.19924	0.0157153	0.0489744	5	serine/threonine protein phosphatase 2B catalytic subunit A			PF3D7_0529100	-2.13855	0.0124442	0.047837	5	thioredoxin-like protein, putative
PF3D7_1221300	2.44749	0.0167535	0.0489744	5	EF hand domain-containing protein, putative			PF3D7_0214400	-1.43109	0.0131858	0.047837	5	protein LTV1, putative
PF3D7_MIT02300	2.07075	0.0174011	0.0489744	5	cytochrome b			PF3D7_0629100	-1.32613	0.0133058	0.047837	5	nicotinate phosphoribosyltransferase, putative
PF3D7_0104400	1.34013	0.0174773	0.0489744	4	4-hydroxy-3-methylbut-2-enyl diphosphate reductase			PF3D7_0622200	-1.66809	0.0135053	0.047837	5	tRNA-2-methylthio-N(6)-dimethylallyladenosine synthase
PF3D7_1227600	2.06838	0.017664	0.0489744	4	kinetochore protein SPC24, putative			PF3D7_0935600	-2.79843	0.0138539	0.0480086	3	gametocytogenesis-implicated protein
PF3D7_1108100	1.54105	0.0177994	0.0489744	5	conserved Plasmodium protein, unknown function			PF3D7_0915100	-0.928782	0.0152894	0.0480086	5	SUMO-conjugating enzyme UBC9
PF3D7_1319200	1.77348	0.0180067	0.0489744	5	tetratricopeptide repeat protein, putative			PF3D7_1103300	-1.71469	0.0155344	0.0480086	5	tRNA Leucine
PF3D7_1130700	1.82921	0.0180273	0.0489744	5	structural maintenance of chromosomes protein 1			PF3D7_1123900	-1.17446	0.0167583	0.0480086	5	13 kDa ribonucleoprotein-associated protein, putative
PF3D7_0721400	1.32937	0.0180965	0.0489744	5	rhoptry protein, putative			PF3D7_1105800	-0.906089	0.0167712	0.0480086	5	conserved Apicomplexan protein, unknown function
PF3D7_0413700	1.84683	0.0183182	0.0489744	5	lysine decarboxylase-like protein, putative			PF3D7_0217800	-2.07616	0.0169061	0.0480086	5	40S ribosomal protein S26
PF3D7_1322000	2.60063	0.0184679	0.0489744	4	nucleoside-diphosphatase, putative			PF3D7_0511600	-1.59928	0.0174952	0.0480086	3	apical rhoptry neck protein
PF3D7_1224100	2.6012	0.018907	0.0489744	5	conserved protein, unknown function			PF3D7_0729400	-0.894132	0.0176163	0.0480086	5	ribosome biogenesis protein BRX1, putative
PF3D7_1132400	1.9029	0.0190423	0.0489744	4	transporter, putative			PF3D7_1443800	-1.57193	0.0182683	0.0480086	4	pre-mRNA-splicing factor CWC24, putative
PF3D7_1356100	3.78168	0.0197415	0.0489744	3	conserved Plasmodium protein, unknown function			PF3D7_1109900	-1.25599	0.0186497	0.0480086	5	60S ribosomal protein L36
PF3D7_0216500	1.62903	0.0199352	0.0489744	5	WD repeat-containing protein, putative			PF3D7_1216400	-1.11371	0.0187369	0.0480086	5	conserved Plasmodium membrane protein, unknown function
PF3D7_1309400	1.38608	0.020149	0.0489744	5	HORMA domain protein, putative			PF3D7_0618200	-1.3982	0.0195186	0.0480086	4	conserved protein, unknown function
PF3D7_1452700	1.28748	0.0202831	0.0489744	5	U1 snRNP-associated protein, putative			PF3D7_0714800	-2.42197	0.0197722	0.0480086	5	tRNA Leucine
PF3D7_0503000	1.85715	0.0203405	0.0489744	5	50S ribosomal protein L28, apicoplast, putative			PF3D7_1321700	-1.12348	0.0206739	0.0480086	5	splicing factor 1
PF3D7_0316500	1.76883	0.0210139	0.0489744	5	kinetochore protein NUF2, putative			PF3D7_0102200	-2.1105	0.0211806	0.0480086	5	#N/A
PF3D7_1125000	2.22373	0.0210407	0.0489744	5	conserved protein, unknown function			PF3D7_1310200	-1.15294	0.021865	0.0480086	5	conserved Plasmodium protein, unknown function
PF3D7_1219000	1.1704	0.0211761	0.0489744	5	formin 2			PF3D7_0108500	-1.85697	0.0222244	0.0480086	5	ELM2 domain-containing protein, putative
PF3D7_1452500	1.57447	0.0213075	0.0489744	5	syntaxin-6, putative			PF3D7_1369900	-2.17444	0.0224151	0.0480086	5	tRNA Tryptophan
PF3D7_0513600	1.57096	0.0213101	0.0489744	5	deoxyribodipyrimidine photo-lyase, putative			PF3D7_0527700	-1.60263	0.0227009	0.0480086	5	tRNA Glutamic acid
PF3D7_1439600	2.66985	0.0214434	0.0489744	5	cytochrome c oxidase subunit NDUFA4, putative			PF3D7_1251900	-1.92011	0.0228527	0.0480086	5	tRNA Valine
PF3D7_0803400	3.03124	0.0215354	0.0489744	5	DNA repair and recombination protein RAD54, putative			PF3D7_1350200	-1.56034	0.0231172	0.0480086	5	small nuclear ribonucleoprotein E, putative
PF3D7_0319000	1.69739	0.0215536	0.0489744	5	P4-type ATPase ATP7, putative			PF3D7_0714900	-1.29553	0.0232704	0.0480086	4	tRNA Serine
PF3D7_0730000	1.45443	0.0218688	0.0489744	4	conserved protein, unknown function			PF3D7_0516900	-1.35256	0.02337	0.0480086	5	60S ribosomal protein L2
PF3D7_1320100	1.49536	0.0219464	0.0489744	5	ATP-dependent Clp protease adapter protein ClpS			PF3D7_0413600	-1.18032	0.0242973	0.0480086	5	26S protease regulatory subunit 6B, putative
PF3D7_1443000	1.77179	0.0219792	0.0489744	5	serine/threonine protein kinase			PF3D7_0202100	-2.80169	0.0246911	0.0480086	5	liver stage associated protein 2
PF3D7_0108100	1.68417	0.0219899	0.0489744	5	conserved protein, unknown function			PF3D7_0730700	-2.58246	0.0247943	0.0480086	5	tRNA Threonine
PF3D7_0904800	1.81493	0.0221603	0.0489744	4	replication protein A1, small fragment			PF3D7_1401400	-1.75376	0.0250221	0.0480086	5	early transcribed membrane protein 14.1
PF3D7_0213800	1.83402	0.0222809	0.0489744	3	conserved protein, unknown function			PF3D7_0402900	-1.5952	0.025235	0.0480086	4	probable protein, unknown function
PF3D7_0802100	3.46955	0.0224898	0.0489744	5	AP2 domain transcription factor AP2-LT			PF3D7_0730600	-2.03738	0.0256963	0.0480086	5	tRNA Valine
PF3D7_0919400	3.45293	0.0227282	0.0489744	5	protein disulfide-isomerase PDI-Trans			PF3D7_1103000	-1.51039	0.0259749	0.0480086	5	conserved Plasmodium protein, unknown function
PF3D7_0509100	2.82063	0.0230632	0.0489744	5	structural maintenance of chromosomes protein 4, putative			PF3D7_1139900	-1.59047	0.0262698	0.0480086	3	ER membrane protein complex subunit 8, putative
PF3D7_1422500	2.55506	0.0231313	0.0489744	4	ERAD-associated E3 ubiquitin-protein ligase HRD1			PF3D7_1122200	-1.3442	0.0264441	0.0480086	5	JmjC domain-containing protein 3
PF3D7_1127500	2.363	0.023154	0.0489744	5	protein disulfide-isomerase, putative			PF3D7_0203500	-2.75581	0.0266294	0.0480086	5	tRNA Glutamine
PF3D7_0314000	1.59764	0.023228	0.0489744	5	HSP20-like chaperone, putative			PF3D7_0803900	-1.33305	0.026896	0.0480086	4	C/D small nucleolar RNA
PF3D7_0810400	1.76495	0.0232548	0.0489744	5	aquaporin, putative			PF3D7_1002500	-1.77666	0.0278095	0.0480086	5	conserved protein, unknown function
PF3D7_0106000	1.89673	0.0234502	0.0489744	5	conserved protein, unknown function			PF3D7_1318000	-1.48838	0.0278787	0.0480086	5	conserved protein, unknown function
PF3D7_0705400	2.93282	0.0235388	0.0489744	5	DNA replication licensing factor MCM7			PF3D7_0411500	-1.66579	0.0279902	0.0480086	5	tRNA Alanine
PF3D7_0414600	2.36984	0.0240326	0.0489744	4	acylated pleckstrin-homology domain-containing protein, putative			PF3D7_0821600	-1.65089	0.0288771	0.0480086	5	polyribonucleotide 5'-hydroxyl-kinase Clp1, putative
PF3D7_0911600	2.77021	0.0249474	0.0489744	4	conserved Plasmodium protein, unknown function			PF3D7_1307000	-1.60005	0.0293658	0.0480086	5	exosome complex component RRP40, putative
PF3D7_0811600	1.32529	0.0250317	0.0489744	3	protein MAP1, putative			PF3D7_0527500	-1.26432	0.0296544	0.0480086	5	Hsc70-interacting protein
PF3D7_1212800	0.87616	0.0256357	0.0489744	5	succinate dehydrogenase [ubiquinone] iron-sulfur subunit, mitochondrial			PF3D7_1416500	-1.92719	0.0297051	0.0480086	4	NADP-specific glutamate dehydrogenase
PF3D7_1425300	1.72118	0.0257306	0.0489744	5	conserved Plasmodium protein, unknown function			PF3D7_0823100	-1.27438	0.029835	0.0480086	5	RWD domain-containing protein, putative
PF3D7_1460600	2.28948	0.0257671	0.0489744	5	inner membrane complex sub-compartment protein 3			PF3D7_1125600	-1.03646	0.0304431	0.0480086	5	respiratory chain complex 4 associated protein 1
PF3D7_0823500	2.21145	0.0261461	0.0489744	5	inner membrane complex protein 1i, putative			PF3D7_1010300	-1.38702	0.0312059	0.0480086	5	succinate dehydrogenase subunit 4, putative
PF3D7_0419700	1.78151	0.026688	0.0489744	5	apical merozoite protein			PF3D7_0730800	-1.83459	0.031651	0.0480086	5	Plasmodium exported protein, unknown function
PF3D7_1021000	1.19786	0.0273564	0.0489744	3	conserved protein, unknown function			PF3D7_1352200	-1.68771	0.0321684	0.0480086	4	U3 small nucleolar RNA-associated protein 15, putative
PF3D7_0107000	2.19637	0.0276094	0.0489744	4	centrin-1			PF3D7_1460700	-1.85789	0.032179	0.0480086	5	60S ribosomal protein L27
PF3D7_1105200	1.78866	0.027889	0.0489744	5	WD repeat-containing protein WRAP73, putative			PF3D7_MIT01500	-1.38017	0.0323275	0.0480086	5	large subunit ribosomal RNA fragment F
PF3D7_0935400	2.4611	0.0279803	0.0489744	5	gametocyte development protein 1			PF3D7_0205500	-0.989788	0.0327296	0.0480086	5	DNA-directed RNA polymerase II 16 kDa subunit, putative
PF3D7_1330600	2.19984	0.0284707	0.0489744	5	elongation factor Tu, putative			PF3D7_0501100	-1.2816	0.0333421	0.0480086	4	heat shock protein 40, type II, co-chaperone J domain protein JDP
PF3D7_1021800	2.2566	0.0285594	0.0489744	5	schizont egress antigen-1			PF3D7_1142100	-1.25358	0.0337053	0.0480086	5	DnaJ domain-containing protein, putative
PF3D7_1202200	1.87293	0.0294494	0.0489744	5	mitochondrial phosphate carrier protein			PF3D7_0418100	-0.791053	0.033919	0.0480086	5	protein SOC1, putative
PF3D7_0930800	1.05037	0.029621	0.0489744	4	regulator of chromosome condensation, putative			PF3D7_0522200	-1.08727	0.0341921	0.0480086	4	transcription initiation factor TFIID subunit 10, putative
PF3D7_1425400	2.10046	0.0298722	0.0489744	5	DEAD/DEAH box helicase, putative			PF3D7_0410200	-1.59626	0.0347378	0.0480086	5	tRNA Isoleucine
PF3D7_0830100	1.54433	0.0299789	0.0489744	4	non-coding RNA			PF3D7_0110300	-0.755291	0.034923	0.0480086	3	#N/A
PF3D7_0715200	3.76104	0.0300142	0.0489744	5	conserved Plasmodium protein, unknown function			PF3D7_1217200	-1.22698	0.0350752	0.0480086	5	multiple RNA-binding domain-containing protein 1, putative
PF3D7_1243900	2.08643	0.0300506	0.0489744	5	double C2-like domain-containing protein			PF3D7_0730900	-0.88598	0.0350969	0.0480086	5	EMP1-trafficking protein
PF3D7_0813100	1.97607	0.030251	0.0489744	5	conserved Plasmodium protein, unknown function			PF3D7_1322100	-1.80087	0.0353102	0.0480086	5	histone-lysine N-methyltransferase SET2
PF3D7_1234200	0.709388	0.0308045	0.0489744	5	helicase, putative, pseudogene			PF3D7_0106400	-1.04391	0.0357236	0.0480086	5	#N/A
PF3D7_1216100	0.7901	0.0308851	0.0489744	5	conserved protein, unknown function			PF3D7_1367600	-1.45747	0.0359788	0.0480086	5	ribosome biogenesis protein MRT4, putative
PF3D7_1108500	1.22976	0.0309436	0.0489744	5	succinate--CoA ligase [ADP-forming] subunit alpha, putative			PF3D7_1442300	-1.24238	0.0363039	0.0480086	4	tRNA import protein tRIP
PF3D7_1403100	1.98074	0.0309527	0.0489744	5	condensin complex subunit 1, putative			PF3D7_0706400	-1.22953	0.0364315	0.0480086	5	60S ribosomal protein L37
PF3D7_0716300	1.75579	0.0310318	0.0489744	5	conserved protein, unknown function			PF3D7_1431300	-1.43332	0.0369341	0.0480086	5	large subunit GTPase 1, putative
PF3D7_1442200	1.21448	0.0311925	0.0489744	4	GTP-binding protein YihA2			PF3D7_0423900	-1.37564	0.0369444	0.0480086	5	probable protein, unknown function
PF3D7_1004900	1.79699	0.0312753	0.0489744	5	conserved protein, unknown function			PF3D7_1408500	-1.71418	0.0374497	0.0480086	3	conserved Plasmodium protein, unknown function
PF3D7_0604600	1.57572	0.0316032	0.0489744	4	DNA helicase, putative			PF3D7_1338200	-1.18853	0.0376563	0.0480086	5	60S ribosomal protein L6, putative
PF3D7_0831300	2.16908	0.0317965	0.0489744	5	Plasmodium exported protein, unknown function			PF3D7_1252600	-1.11329	0.0382395	0.0482682	5	esterase, putative
PF3D7_1330700	1.97223	0.0321416	0.0489744	5	GPI transamidase subunit PIG-U, putative			PF3D7_0510600	-2.41525	0.0397825	0.0499031	5	tRNA Leucine
PF3D7_1140900	1.89217	0.0325674	0.0489744	5	NdP1 protein, putative			PF3D7_1216800	-1.76223	0.0403169	0.0499382	5	tRNA Proline
PF3D7_0208600	1.68331	0.0327037	0.0489744	5	ribosome-recycling factor			PF3D7_1407900	-1.97107	0.0405743	0.0499382	5	plasmepsin I
PF3D7_1429600	1.62075	0.0327944	0.0489744	3	conserved Plasmodium protein, unknown function			PF3D7_1341100	-1.69536	0.0417082	0.0499382	5	U6 spliceosomal RNA
PF3D7_0504900	2.62344	0.0333596	0.0489744	3	transmembrane protein TMEM222, putative			PF3D7_1027900	-1.21974	0.0420915	0.0499382	4	palmitoyltransferase DHHC10, putative
PF3D7_1430200	1.74824	0.0340452	0.0489744	4	plasmepsin IX			PF3D7_0924000	-1.16774	0.0427711	0.0499382	5	patatin-like phospholipase 3
PF3D7_1361800	3.54907	0.0342903	0.0489744	5	glideosome-associated connector			PF3D7_1404800	-2.09446	0.0427787	0.0499382	5	conserved Plasmodium protein, unknown function
PF3D7_1016300	1.98572	0.0344281	0.0489744	5	GBP130 protein			PF3D7_1018500	-0.876257	0.0429529	0.0499382	5	pre-mRNA-splicing factor RDS3, putative
PF3D7_0920000	2.28647	0.0345752	0.0489744	5	elongation of fatty acids protein, putative			PF3D7_1033500	-1.12462	0.043211	0.0499382	5	WD repeat-containing protein 70, putative
PF3D7_0526200	2.09355	0.0347716	0.0489744	5	ADP-ribosylation factor GTPase-activating protein 2			PF3D7_1422700	-1.03155	0.0434288	0.0499382	5	conserved protein, unknown function
PF3D7_0723300	2.56917	0.0352626	0.0490532	4	conserved protein, unknown function			PF3D7_1411200	-1.3639	0.0436159	0.0499382	3	rhomboid protease ROM8
PF3D7_0913400	1.95672	0.0352789	0.0490532	5	elongation factor, putative			PF3D7_0929200	-1.27898	0.0440436	0.0499382	5	RNA-binding protein, putative
PF3D7_0903000	1.58914	0.0361618	0.0495003	5	conserved protein, unknown function			PF3D7_1250000	-0.717224	0.0447796	0.0499382	5	rRNA-processing protein FCF2, putative
PF3D7_1206100	1.48125	0.036242	0.0495003	3	IMP-specific 5'-nucleotidase 1			PF3D7_1334700	-1.7807	0.0449125	0.0499382	5	MSP7-like protein
PF3D7_0616600	2.067	0.0365352	0.0495085	4	HROB domain-containing protein			PF3D7_1404900	-1.11331	0.0449496	0.0499382	5	conserved Plasmodium protein, unknown function
PF3D7_1308500	2.39612	0.0366768	0.0495085	5	conserved Plasmodium protein, unknown function			PF3D7_0923900	-1.26031	0.0456016	0.0499382	5	polyadenylate-binding protein 2, putative
PF3D7_0522600	2.92949	0.0368297	0.0495085	5	magnesium transporter NIPA, putative			PF3D7_0104300	-1.76023	0.04564	0.0499382	5	#N/A
PF3D7_0827200	2.51276	0.0368945	0.0495085	5	conserved Plasmodium protein, unknown function			PF3D7_0720300	-1.75705	0.0469653	0.0499382	5	conserved Plasmodium protein, unknown function
PF3D7_0624100	1.51615	0.0378086	0.0500879	5	conserved protein, unknown function			PF3D7_0113300	-1.43486	0.0470909	0.0499382	4	#N/A
PF3D7_0316400	1.86686	0.0379705	0.0501748	5	CS domain-containing protein, putative			PF3D7_1325100	-1.13443	0.0473338	0.0499382	5	phosphoribosylpyrophosphate synthetase
PF3D7_1458700	2.44006	0.0380714	0.0501748	5	exonuclease V, mitochondrial, putative			PF3D7_1411500	-1.18681	0.0474505	0.0499382	3	conserved Plasmodium protein, unknown function
PF3D7_0311300	2.73463	0.039202	0.0504113	4	phosphatidylinositol 3- and 4-kinase, putative			PF3D7_1302000	-1.21375	0.0480475	0.0499382	5	EMP1-trafficking protein
PF3D7_0111500	2.24676	0.0392222	0.0504113	5	UMP-CMP kinase, putative			PF3D7_0709600	-1.05639	0.0481132	0.0499382	5	ribonucleases P/MRP protein subunit POP1, putative
PF3D7_1236000	1.39892	0.039466	0.0504113	5	vesicle transport v-SNARE protein VTI1, putative			PF3D7_0805600	-1.46483	0.0494325	0.0507	5	phosphatidic acid phosphatase 2
PF3D7_0934400	1.6104	0.039739	0.0504113	5	AP2 domain transcription factor, putative			PF3D7_0319600	-1.90374	0.0495259	0.0507	5	elongation factor 1-delta, putative
PF3D7_0914100	1.55926	0.0398296	0.0504113	5	conserved Plasmodium protein, unknown function
PF3D7_1005900	2.93759	0.0400221	0.0504113	4	conserved protein, unknown function
PF3D7_1246200	2.66914	0.0400359	0.0504113	5	actin I
PF3D7_0918500	3.04017	0.0406332	0.0504113	5	telomerase RNA
PF3D7_1409300	2.02564	0.040713	0.0504113	5	DNA damage-inducible protein 1
PF3D7_0615900	1.6509	0.0407468	0.0504113	5	protein phosphatase, putative
PF3D7_1147300	2.01769	0.0408705	0.0504113	5	conserved Plasmodium protein, unknown function
PF3D7_1409400	2.98285	0.0414298	0.0504113	5	conserved protein, unknown function
PF3D7_1210000	1.7007	0.0414492	0.0504113	5	50S ribosomal protein L1, apicoplast, putative
PF3D7_1433800	1.83069	0.0416179	0.0504113	5	conserved Plasmodium protein, unknown function
PF3D7_0513800	1.7388	0.0417506	0.0504113	5	ras-related protein Rab-1A
PF3D7_0810300	3.2928	0.0426331	0.0504113	3	protein phosphatase PPM5, putative
PF3D7_0715900	2.52139	0.0427973	0.0504113	5	cation diffusion facilitator family protein, putative
PF3D7_1029800	1.51494	0.04307	0.0504113	5	heptatricopeptide repeat and RAP domain-containing protein, putative
PF3D7_1358400	1.56315	0.0431948	0.0504113	3	conserved Plasmodium protein, unknown function
PF3D7_0927300	2.17154	0.0434676	0.0504113	5	fumarate hydratase
PF3D7_0932200	2.80969	0.0438099	0.0504113	5	profilin
PF3D7_0925600	2.4444	0.0439862	0.0504113	5	zinc binding protein (Yippee), putative
PF3D7_1476300	2.72019	0.0439903	0.0504113	5	Plasmodium exported protein (PHISTb), unknown function
PF3D7_1359600	3.27633	0.044048	0.0504113	5	conserved Plasmodium protein, unknown function
PF3D7_0319400	3.27458	0.0440876	0.0504113	5	kinesin-8X
PF3D7_1448400	1.72326	0.0445649	0.0504113	5	ubiquitin-protein ligase, putative
PF3D7_1428900	1.0136	0.0451903	0.0504113	5	conserved Plasmodium protein, unknown function
PF3D7_0203900	1.39441	0.0453651	0.0504113	5	5'-3' exonuclease, putative
PF3D7_1476900	1.80856	0.0454166	0.0504113	5	Plasmodium exported protein, unknown function, pseudogene
PF3D7_1343300	1.63888	0.0455672	0.0504113	5	CDT1-like protein, putative
PF3D7_0815800	1.71278	0.0457192	0.0504113	3	vacuolar protein sorting-associated protein 9, putative
PF3D7_0306400	1.73451	0.0458718	0.0505018	5	FAD-dependent glycerol-3-phosphate dehydrogenase, putative
PF3D7_1416200	2.12401	0.0472706	0.0507866	5	metacaspase-3
PF3D7_1249600	1.82538	0.0480474	0.0507866	5	leucine-rich repeat protein
PF3D7_0307600	1.9206	0.0484959	0.0507866	5	conserved Plasmodium protein, unknown function
PF3D7_0207100	1.57217	0.048541	0.0507866	5	conserved Plasmodium protein, unknown function
PF3D7_1116500	1.90563	0.0485544	0.0507866	5	folate transporter 2
PF3D7_0624200	1.5195	0.0485592	0.0507866	5	SURP domain-containing protein, putative
PF3D7_1432700	2.20258	0.048648	0.0507866	5	protein-L-isoaspartate(D-aspartate) O-methyltransferase, putative
PF3D7_1008700	2.60216	0.0491926	0.0507866	5	tubulin beta chain
PF3D7_1338900	1.97548	0.0492116	0.0507866	3	serine/threonine protein kinase, putative
PF3D7_1228300	2.31532	0.0492739	0.0507866	5	NIMA related kinase 1
PF3D7_1019500	2.58666	0.0496396	0.0507866	5	TMEM94 domain-containing protein, putative
PF3D7_1214600	-1.38087	7.02075e-05	0.0428	5	adrenodoxin-type ferredoxin, putative
PF3D7_0822800	-1.75118	0.000395715	0.0448381	5	U5 small nuclear ribonucleoprotein 40 kDa protein, putative
PF3D7_1411900	-2.23258	0.000689741	0.0448381	5	phospholipase PL39
PF3D7_1014400	-1.95014	0.00089653	0.0448381	5	MO15-related protein kinase
PF3D7_1367600	-2.15833	0.0010036	0.0448381	5	ribosome biogenesis protein MRT4, putative
PF3D7_1001100	-3.74263	0.00101947	0.0448381	5	acyl-CoA binding protein, isoform 1, ACBP1
PF3D7_0715000	-2.6775	0.00116461	0.0448381	5	4-nitrophenylphosphatase
PF3D7_0816000	-1.61014	0.00129497	0.0448381	5	ribosome assembly protein RRB1, putative
PF3D7_1243200	-2.03763	0.00143876	0.0448381	3	dolichyl-diphosphooligosaccharide--protein glycosyltransferase subunit OST5, putative
PF3D7_1438200	-2.66743	0.00155964	0.0448381	5	tRNA Selenocysteine
PF3D7_0522300	-1.49534	0.00169305	0.0448381	4	18S rRNA (guanine-N(7))-methyltransferase, putative
PF3D7_1370100	-2.58876	0.00188735	0.0448381	5	tRNA Cysteine
PF3D7_0525100	-1.54456	0.00255803	0.0489744	5	acyl-CoA synthetase
PF3D7_0528700	-1.74563	0.00273435	0.0489744	5	peptidyl-prolyl cis-trans isomerase
PF3D7_1008800	-1.36555	0.00339094	0.0489744	5	nucleolar protein 5, putative
PF3D7_1332500	-2.1289	0.0038528	0.0489744	5	SAM-dependent RNA methyltransferase, putative
PF3D7_0410400	-1.3187	0.00450151	0.0489744	5	exosome complex component RRP4
PF3D7_1420400	-1.56884	0.00467626	0.0489744	5	glycine--tRNA ligase
PF3D7_1119900	-1.7189	0.00481628	0.0489744	5	protein transport protein SEC16, putative
PF3D7_1018500	-1.70232	0.00487669	0.0489744	5	pre-mRNA-splicing factor RDS3, putative
PF3D7_0403000	-2.98833	0.00544042	0.0489744	5	tRNA Asparagine
PF3D7_1455400	-1.88632	0.00547692	0.0489744	5	hemolysin III
PF3D7_1358500	-1.39426	0.00561028	0.0489744	5	zinc finger protein, putative
PF3D7_0215700	-1.51473	0.00570822	0.0489744	5	DNA-directed RNA polymerase II subunit RPB2, putative
PF3D7_1350100	-1.24233	0.00606297	0.0489744	5	lysine--tRNA ligase
PF3D7_1135300	-1.31669	0.00655981	0.0489744	5	plasma membrane resident transporter 1
PF3D7_1327800	-1.6438	0.00658916	0.0489744	5	ribose-phosphate pyrophosphokinase, putative
PF3D7_1034900	-1.27925	0.00660763	0.0489744	5	methionine--tRNA ligase
PF3D7_1453700	-1.07058	0.0071652	0.0489744	5	HSP90 co-chaperone p23
PF3D7_0729400	-1.32192	0.00781078	0.0489744	5	ribosome biogenesis protein BRX1, putative
PF3D7_0527400	-1.16746	0.00809452	0.0489744	5	conserved Plasmodium protein, unknown function
PF3D7_1216800	-2.47398	0.00846165	0.0489744	5	tRNA Proline
PF3D7_1316800	-1.19821	0.00911453	0.0489744	5	protein transport protein SEC20, putative
PF3D7_0528200	-1.62528	0.0092636	0.0489744	5	eukaryotic translation initiation factor 3 subunit E, putative
PF3D7_1407100	-1.73931	0.00949789	0.0489744	4	rRNA 2'-O-methyltransferase fibrillarin, putative
PF3D7_0301800	-2.4777	0.00987578	0.0489744	5	Plasmodium exported protein, unknown function
PF3D7_1015300	-1.24401	0.0101866	0.0489744	5	methionine aminopeptidase 1b, putative
PF3D7_0214000	-1.20802	0.0105976	0.0489744	5	T-complex protein 1 subunit theta
PF3D7_1433000	-1.87142	0.0110727	0.0489744	5	H/ACA ribonucleoprotein complex subunit 3, putative
PF3D7_0816100	-1.88655	0.011342	0.0489744	5	phosphopantothenoylcysteine decarboxylase, putative
PF3D7_1146000	-1.1365	0.0113724	0.0489744	4	ribosome assembly protein 4, putative
PF3D7_0308600	-1.39313	0.011897	0.0489744	5	pre-mRNA-processing factor 19, putative
PF3D7_1029400	-1.12767	0.0119571	0.0489744	5	cell division control protein CDC50C
PF3D7_1454500	-1.61214	0.0121073	0.0489744	5	iron-sulfur cluster assembly protein ISCU
PF3D7_0731500	-1.65917	0.0121162	0.0489744	3	erythrocyte binding antigen-175
PF3D7_1101500	-2.41743	0.0125478	0.0489744	5	exported protein family 4
PF3D7_0716200	-1.54773	0.0131537	0.0489744	5	PDCD2 domain-containing protein, putative
PF3D7_1370000	-2.12747	0.0132757	0.0489744	5	tRNA Arginine
PF3D7_1222500	-1.50542	0.0133718	0.0489744	3	diphthine--ammonia ligase, putative
PF3D7_0113900	-2.65371	0.0136603	0.0489744	5	CX3CL1-binding protein 1
PF3D7_0114300	-2.17645	0.0139647	0.0489744	5	exported protein family 4, pseudogene
PF3D7_0731200	-2.70078	0.0142361	0.0489744	5	Plasmodium exported protein, unknown function
PF3D7_1203700	-1.20803	0.0144501	0.0489744	5	nucleosome assembly protein
PF3D7_0520600	-1.95386	0.0146746	0.0489744	5	bis(5'-nucleosyl)-tetraphosphatase [asymmetrical]
PF3D7_1033500	-1.36606	0.014767	0.0489744	5	WD repeat-containing protein 70, putative
PF3D7_1339200	-2.26945	0.0149682	0.0489744	5	tRNA Proline
PF3D7_1204500	-1.03738	0.0150649	0.0489744	5	snRNA-activating protein complex subunit 1, putative
PF3D7_0935300	-1.3596	0.0151931	0.0489744	5	phosphatidylinositol N-acetylglucosaminyltransferase subunit P, putative
PF3D7_0920800	-1.57323	0.0159858	0.0489744	5	inosine-5'-monophosphate dehydrogenase
PF3D7_1224900	-1.03417	0.0162839	0.0489744	5	splicing factor 3B subunit 6, putative
PF3D7_0819100	-1.46095	0.0165007	0.0489744	3	BRIX domain, putative
PF3D7_1401100	-3.77878	0.0166227	0.0489744	5	HSPA8-interacting J protein
PF3D7_0511700	-1.54579	0.0166613	0.0489744	3	EKC/KEOPS complex subunit CGI121
PF3D7_1355800	-2.01826	0.0166976	0.0489744	5	splicing factor 3B subunit 5, putative
PF3D7_0714800	-1.89496	0.0169936	0.0489744	5	tRNA Leucine
PF3D7_1148900	-3.14363	0.0173086	0.0489744	5	Plasmodium exported protein, unknown function
PF3D7_1201300	-1.7965	0.0173423	0.0489744	5	liver stage associated protein 1
PF3D7_1240100	-3.10414	0.0173639	0.0489744	5	early transcribed membrane protein 12
PF3D7_1218600	-1.53924	0.0175056	0.0489744	5	arginine--tRNA ligase
PF3D7_1251100	-2.56129	0.0175964	0.0489744	5	conserved Plasmodium protein, unknown function
PF3D7_1229400	-2.49344	0.0177454	0.0489744	5	macrophage migration inhibitory factor
PF3D7_1407900	-2.18488	0.0181574	0.0489744	5	plasmepsin I
PF3D7_0923200	-0.952384	0.0189678	0.0489744	5	nitric oxide synthase, putative
PF3D7_1218400	-2.03194	0.0192683	0.0489744	5	triose or hexose phosphate/phosphate translocator, putative
PF3D7_0205400	-1.6481	0.0195883	0.0489744	5	PCI domain-containing protein, putative
PF3D7_1359300	-1.06203	0.0198543	0.0489744	5	exosome complex exonuclease RRP44
PF3D7_1407800	-1.88715	0.0198921	0.0489744	5	plasmepsin IV
PF3D7_0208800	-1.06247	0.0202076	0.0489744	5	protein P22, putative
PF3D7_0812700	-1.01316	0.020313	0.0489744	5	U1 small nuclear ribonucleoprotein C, putative
PF3D7_0627500	-1.69947	0.0203631	0.0489744	5	protein DJ-1
PF3D7_0402900	-1.78467	0.0204188	0.0489744	4	probable protein, unknown function
PF3D7_1367700	-1.64447	0.0206079	0.0489744	5	alanine--tRNA ligase
PF3D7_1252600	-2.15165	0.0210276	0.0489744	5	esterase, putative
PF3D7_0621900	-2.00429	0.0213991	0.0489744	5	signal recognition particle subunit SRP68, putative
PF3D7_0312700	-1.51459	0.0214344	0.0489744	5	tRNA Isoleucine
PF3D7_0605900	-2.22755	0.0214579	0.0489744	5	elongation of fatty acids protein, putative
PF3D7_1454700	-1.13766	0.021479	0.0489744	5	6-phosphogluconate dehydrogenase, decarboxylating
PF3D7_1124800	-1.68414	0.0219023	0.0489744	5	ribosome biogenesis regulatory protein, putative
PF3D7_0723600	-1.76667	0.0221709	0.0489744	5	proteasome assembly chaperone 4, putative
PF3D7_1214700	-0.993222	0.022256	0.0489744	5	conserved protein, unknown function
PF3D7_0720200	-1.6363	0.0227173	0.0489744	5	conserved protein, unknown function
PF3D7_0711300	-1.07105	0.0227317	0.0489744	5	conserved Plasmodium protein, unknown function
PF3D7_1225500	-1.1791	0.023031	0.0489744	5	small subunit rRNA processing factor, putative
PF3D7_1414800	-1.98079	0.0230915	0.0489744	5	small nuclear ribonucleoprotein-associated protein B, putative
PF3D7_0918300	-1.65022	0.023118	0.0489744	5	eukaryotic translation initiation factor 3 subunit F, putative
PF3D7_1011500	-1.24943	0.0233021	0.0489744	5	conserved protein, unknown function
PF3D7_1033400	-1.61262	0.0236716	0.0489744	5	haloacid dehalogenase-like hydrolase
PF3D7_1209200	-1.8262	0.0236768	0.0489744	5	U6 snRNA-associated Sm-like protein LSm7, putative
PF3D7_1352200	-1.95961	0.0237973	0.0489744	5	U3 small nucleolar RNA-associated protein 15, putative
PF3D7_1213700	-1.96995	0.0238737	0.0489744	5	DNA-directed RNA polymerases I, II, and III subunit RPABC3, putative
PF3D7_1359900	-1.60627	0.023937	0.0489744	5	quinoxaline resistance protein QRP1
PF3D7_1415800	-1.33529	0.0239634	0.0489744	5	ribosomal RNA small subunit methyltransferase A1
PF3D7_0912800	-1.12331	0.0244264	0.0489744	5	tRNA (adenine(58)-N(1))-methyltransferase non-catalytic subunit TRM6, putative
PF3D7_1341400	-2.23488	0.0248338	0.0489744	5	small nucleolar RNA snoR20
PF3D7_1332800	-1.36572	0.0250328	0.0489744	5	eukaryotic translation initiation factor 6, putative
PF3D7_1012600	-1.45228	0.025139	0.0489744	5	GMP synthase [glutamine-hydrolyzing]
PF3D7_1364800	-2.43182	0.0251942	0.0489744	5	DNA-directed RNA polymerases I, II, and III subunit RPABC1, putative
PF3D7_1323900	-1.71569	0.0255975	0.0489744	5	protein BCP1, putative
PF3D7_0831400	-1.4539	0.0259618	0.0489744	5	Plasmodium exported protein, unknown function
PF3D7_0627900	-1.47978	0.0263297	0.0489744	5	ribonuclease P protein subunit p29, putative
PF3D7_1361100	-2.54987	0.0265785	0.0489744	5	protein transport protein Sec24A
PF3D7_0801800	-1.26049	0.0268289	0.0489744	5	mannose-6-phosphate isomerase, putative
PF3D7_1243100	-2.07327	0.0270367	0.0489744	5	U4/U6.U5 small nuclear ribonucleoprotein component SNU23, putative
PF3D7_1010000	-1.40147	0.0273371	0.0489744	4	ribosomal protein L43, mitochondrial, putative
PF3D7_1364900	-1.3475	0.0274292	0.0489744	5	ferrochelatase
PF3D7_1238300	-1.89376	0.0274311	0.0489744	5	pre-mRNA-splicing factor CWC22, putative
PF3D7_0220600	-1.90026	0.0274335	0.0489744	5	Plasmodium exported protein (hyp9), unknown function
PF3D7_0729500	-1.37004	0.0274568	0.0489744	5	N6-adenosine-methyltransferase MT-A70
PF3D7_1438000	-1.12644	0.0275509	0.0489744	5	eukaryotic translation initiation factor eIF2A, putative
PF3D7_1239000	-0.60692	0.0278677	0.0489744	5	HD superfamily phosphohydrolase protein, putative
PF3D7_0311500	-2.26635	0.028237	0.0489744	5	conserved protein, unknown function
PF3D7_0824600	-1.05334	0.0287564	0.0489744	5	Fe-S cluster assembly protein DRE2, putative
PF3D7_0527900	-1.55839	0.02908	0.0489744	4	ATP-dependent RNA helicase DDX41, putative
PF3D7_1359400	-1.22919	0.0291611	0.0489744	5	CUGBP Elav-like family member 1
PF3D7_1369800	-2.75873	0.0292253	0.0489744	5	tRNA Arginine
PF3D7_1357800	-1.13194	0.029556	0.0489744	5	T-complex protein 1 subunit delta
PF3D7_0528100	-1.77783	0.0296764	0.0489744	5	AP-1/2 complex subunit beta, putative
PF3D7_1317800	-1.70754	0.0297364	0.0489744	5	40S ribosomal protein S19
PF3D7_0202100	-2.50225	0.0297847	0.0489744	5	liver stage associated protein 2
PF3D7_0501100	-2.69208	0.0298534	0.0489744	5	heat shock protein 40, type II, co-chaperone J domain protein JDP
PF3D7_0913000	-1.64361	0.0299667	0.0489744	5	conserved protein, unknown function
PF3D7_1458000	-1.80904	0.0306454	0.0489744	5	cysteine proteinase falcipain 1
PF3D7_1210300	-0.998732	0.0306812	0.0489744	3	conserved Plasmodium protein, unknown function
PF3D7_0627300	-0.643951	0.0308575	0.0489744	5	E3 ubiquitin-protein ligase RNF5, putative
PF3D7_0925900	-1.00413	0.0309402	0.0489744	5	lipocalin
PF3D7_1200800	-1.79296	0.0311486	0.0489744	5	serine/threonine protein kinase, FIKK family
PF3D7_0422600	-2.15128	0.0315186	0.0489744	5	conserved Plasmodium protein, unknown function
PF3D7_1372300	-2.36351	0.0319252	0.0489744	5	Plasmodium exported protein (PHISTa-like)
PF3D7_0220700	-2.22965	0.032008	0.0489744	5	Plasmodium exported protein (hyp9), unknown function
PF3D7_1451900	-1.47675	0.0320086	0.0489744	5	ribosome biogenesis protein TSR1, putative
PF3D7_1364300	-1.22013	0.0320393	0.0489744	5	pre-mRNA-splicing factor ATP-dependent RNA helicase PRP16
PF3D7_0630500	-1.33336	0.0321798	0.0489744	3	ribosome biogenesis protein YTM1, putative
PF3D7_1248200	-1.2991	0.032329	0.0489744	5	pre-mRNA-splicing factor RBM22, putative
PF3D7_1127000	-2.69134	0.0323978	0.0489744	5	protein phosphatase, putative
PF3D7_1415200	-1.62415	0.0329521	0.0489744	5	DNA-directed RNA polymerases I and III subunit RPAC2, putative
PF3D7_0619900	-0.971938	0.0332142	0.0489744	5	splicing factor 3A subunit 2, putative
PF3D7_1476000	-1.54636	0.0334508	0.0489744	5	conserved Plasmodium protein, unknown function
PF3D7_1445900	-1.16677	0.0334509	0.0489744	5	ATP-dependent RNA helicase DDX17
PF3D7_1237400	-1.27364	0.0336904	0.0489744	5	hydrolase, putative
PF3D7_0817500	-1.15758	0.0336955	0.0489744	5	histidine triad nucleotide-binding protein 1
PF3D7_0102200	-4.29367	0.0337179	0.0489744	5	ring-infected erythrocyte surface antigen
PF3D7_0528600	-2.05347	0.0337751	0.0489744	5	conserved Plasmodium protein, unknown function
PF3D7_1459000	-1.58195	0.0339875	0.0489744	5	ATP-dependent RNA helicase DBP5
PF3D7_0722400	-1.5473	0.0340287	0.0489744	5	Obg-like ATPase 1, putative
PF3D7_1142700	-1.83268	0.0341138	0.0489744	5	methyltransferase, putative
PF3D7_0721600	-1.44934	0.0341604	0.0489744	5	40S ribosomal protein S5, putative
PF3D7_0818200	-1.42769	0.0342015	0.0489744	4	14-3-3 protein
PF3D7_1412800	-1.43383	0.0342749	0.0489744	4	glycylpeptide N-tetradecanoyltransferase
PF3D7_0507900	-1.77035	0.0345612	0.0489744	5	conserved Plasmodium protein, unknown function
PF3D7_1220100	-0.966369	0.0346855	0.0489744	5	pre-mRNA-processing factor 17, putative
PF3D7_1007500	-1.03315	0.0349298	0.0489744	5	conserved Plasmodium protein, unknown function
PF3D7_0206600	-1.58479	0.0352142	0.0490532	5	DNA-directed RNA polymerase III subunit RPC10, putative
PF3D7_1249900	-1.42176	0.0362093	0.0495003	5	ribosomal RNA small subunit methyltransferase A2, putative
PF3D7_0319600	-2.12887	0.0362237	0.0495003	5	elongation factor 1-delta, putative
PF3D7_1464400	-2.01316	0.0362429	0.0495003	5	zinc finger protein, putative
PF3D7_0514600	-1.50034	0.036413	0.0495085	5	ribose-5-phosphate isomerase, putative
PF3D7_0309800	-1.8348	0.0366943	0.0495085	5	YTH domain-containing protein 2
PF3D7_1471000	-1.51269	0.0372625	0.0498667	5	RNA 3'-terminal phosphate cyclase-like protein, putative
PF3D7_1029600	-1.69588	0.0374278	0.0498667	5	adenosine deaminase
PF3D7_1351100	-1.69791	0.0375562	0.0499776	5	CXXC motif containing zinc binding protein, putative
PF3D7_0730300	-2.55385	0.0382524	0.0502834	5	AP2 domain transcription factor AP2-L, putative
PF3D7_1147900	-1.48188	0.0388145	0.0504113	5	peroxisome assembly protein 22, putative
PF3D7_0415000	-1.69281	0.0388795	0.0504113	5	ATPase GET3
PF3D7_0510600	-2.24786	0.0393506	0.0504113	5	tRNA Leucine
PF3D7_1411200	-1.30653	0.0398597	0.0504113	5	rhomboid protease ROM8
PF3D7_1360200	-1.5638	0.0402783	0.0504113	5	ER membrane protein complex subunit 3, putative
PF3D7_0923900	-1.57403	0.0403517	0.0504113	5	polyadenylate-binding protein 2, putative
PF3D7_1435400	-1.82134	0.0407027	0.0504113	5	ER membrane protein complex subunit 4, putative
PF3D7_0201800	-1.37883	0.0408466	0.0504113	5	knob associated heat shock protein 40
PF3D7_1108400	-1.48162	0.0413257	0.0504113	5	casein kinase 2, alpha subunit
PF3D7_1436900	-1.68694	0.0413923	0.0504113	5	histidine triad protein, putative
PF3D7_1225600	-1.42327	0.0422074	0.0504113	5	conserved Plasmodium protein, unknown function
PF3D7_0423900	-1.8311	0.0423453	0.0504113	5	probable protein, unknown function
PF3D7_1343700	-1.80475	0.0423585	0.0504113	5	kelch protein K13
PF3D7_0801000	-1.64163	0.0424044	0.0504113	5	Plasmodium exported protein (PHISTc)
PF3D7_0414300	-1.62449	0.042842	0.0504113	5	Rab5-interacting protein, putative
PF3D7_1338300	-1.39339	0.0428744	0.0504113	5	elongation factor 1-gamma, putative
PF3D7_0812600	-0.895445	0.0429634	0.0504113	5	ubiquitin-conjugating enzyme E2, putative
PF3D7_1438500	-1.32986	0.0436828	0.0504113	5	cleavage and polyadenylation specificity factor subunit 3, putative
PF3D7_1002900	-1.31327	0.043788	0.0504113	5	conserved Plasmodium protein, unknown function
PF3D7_1445400	-1.33464	0.0440758	0.0504113	5	protein serine/threonine kinase-1
PF3D7_0409100	-1.1416	0.0441172	0.0504113	5	U4/U6 small nuclear ribonucleoprotein PRP31, putative
PF3D7_0908600	-1.74603	0.044162	0.0504113	5	ribosomal RNA methyltransferase, putative
PF3D7_0610700	-0.83168	0.044305	0.0504113	5	conserved Plasmodium protein, unknown function
PF3D7_1304900	-1.61202	0.0443821	0.0504113	5	DNA-directed RNA polymerase II subunit RPB11, putative
PF3D7_1311700	-1.16169	0.0446838	0.0504113	5	cytochrome c, putative
PF3D7_0935600	-2.38041	0.0449288	0.0504113	5	gametocytogenesis-implicated protein
PF3D7_1407500	-1.5144	0.0451849	0.0504113	5	multifunctional methyltransferase subunit TRM112, putative
PF3D7_0830600	-1.88722	0.0454241	0.0504113	5	Plasmodium exported protein (PHISTc), unknown function
PF3D7_1442500	-0.999317	0.0454526	0.0504113	3	geranylgeranyl transferase type-2 subunit alpha, putative
PF3D7_1007600	-1.44354	0.0455477	0.0504113	5	conserved protein, unknown function
PF3D7_0506300	-0.917707	0.0457397	0.0504113	5	conserved protein, unknown function
PF3D7_1027400	-2.00725	0.046113	0.0505918	5	DNA-directed RNA polymerase II subunit RPB7, putative
PF3D7_1372400	-2.99679	0.0463244	0.0506412	5	acyl-CoA synthetase
PF3D7_1329600	-1.68102	0.0463749	0.0506412	5	conserved Plasmodium protein, unknown function
PF3D7_1204600	-1.18083	0.0465405	0.0506412	5	cytidine deaminase, putative
PF3D7_0202200	-2.9662	0.0467666	0.05067	5	EMP1-trafficking protein
PF3D7_1211400	-0.982952	0.0467748	0.05067	5	heat shock protein DNAJ homologue Pfj4
PF3D7_0109700	-1.38104	0.0469388	0.05067	5	rRNA biogenesis protein RRP36, putative
PF3D7_1227900	-1.30028	0.0470317	0.05067	4	RNA pseudouridylate synthase, putative
PF3D7_0218400	-1.64709	0.0476471	0.0507866	5	ATP-dependent RNA helicase DDX47, putative
PF3D7_0628300	-1.41949	0.0482313	0.0507866	5	choline/ethanolaminephosphotransferase, putative
PF3D7_0917600	-1.44157	0.0484156	0.0507866	5	pre-mRNA-splicing factor ATP-dependent RNA helicase PRP43, putative
PF3D7_0810500	-0.863632	0.0487508	0.0507866	5	protein phosphatase PPM7, putative
PF3D7_0730700	-1.75027	0.0491259	0.0507866	4	tRNA Threonine
PF3D7_1329400	-1.34503	0.0492608	0.0507866	5	AMP deaminase
PF3D7_1245800	-1.01947	0.0492973	0.0507866	5	epsin-like protein, putative
PF3D7_0606500	-1.04732	0.0493266	0.0507866	5	polypyrimidine tract-binding protein, putative
PF3D7_1449300	-1.37346	0.049413	0.0507866	5	transcription factor IIIb subunit, putative
PF3D7_0527500	-1.49692	0.0495731	0.0507866	5	Hsc70-interacting protein

## Sheet: HD
DEGs for sense transcripts in Hepatic Dysfunction (HD)								DEGs for antisense transcripts (NATs) in Hepatic Dysfunction (HD)
Gene S HD	AvgFold_C	P-VALUE	FDR	No. of probes	GeneDescription			Gene_AS HD	AvgFold_C	P-VALUE	FDR	No. of probes	GeneDescription
PF3D7_0405600	1.1331	0.00378886	0.0509737	5	TMEM33 domain-containing protein, putative			PF3D7_0514600	1.19439	8.4684e-05	0.00825	5	ribose-5-phosphate isomerase, putative
PF3D7_0606900	1.15315	0.00597408	0.0509737	4	glutaredoxin-like protein			PF3D7_0524700	1.6261	0.00141064	0.028875	5	mitochondrial import receptor subunit TOM22, putative
PF3D7_0717200	1.97034	0.0103932	0.0509737	5	conserved Plasmodium protein, unknown function			PF3D7_0714300	1.07844	0.00524493	0.0336346	5	palmitoyltransferase DHHC4, putative
PF3D7_1102400	0.682847	0.0106461	0.0509737	4	phosphopantothenate--cysteine ligase, putative			PF3D7_0921800	0.882447	0.00532473	0.0336346	5	ribosome production factor 1, putative
PF3D7_0719300	0.66747	0.0125767	0.0509737	5	actin-related protein ARP6			PF3D7_0722700	1.47941	0.0106859	0.0383136	5	respiratory chain complex 3 associated protein 1
PF3D7_1314100	0.886041	0.0125776	0.0509737	5	conserved Plasmodium protein, unknown function			PF3D7_1212600	0.919563	0.0143674	0.0383308	5	SND2 domain-containing protein, putative
PF3D7_1315700	0.836093	0.0134809	0.0509737	5	tRNA (adenine(58)-N(1))-methyltransferase catalytic subunit TRM61, putative			PF3D7_1217800	0.943521	0.0180438	0.0397303	5	diphthamide biosynthesis protein 3, putative
PF3D7_1368600	0.89105	0.0146349	0.0509737	4	mitochondrial import inner membrane translocase subunit TIM9, putative			PF3D7_1427400	1.18411	0.0181339	0.0397303	5	conserved Plasmodium membrane protein, unknown function
PF3D7_1326900	1.01051	0.0185292	0.0509737	5	conserved Plasmodium membrane protein, unknown function			PF3D7_0519600	1.16868	0.0200734	0.0406463	5	zinc finger protein, putative
PF3D7_1351000	0.966133	0.0211876	0.0509737	5	phosphatidylinositol transfer protein, putative			PF3D7_0411000	1.62812	0.0204658	0.0406607	5	AP2 domain transcription factor AP2-Z, putative
PF3D7_1107300	1.11386	0.0249714	0.0509737	5	polyadenylate-binding protein-interacting protein 1, putative			PF3D7_1237700	0.953518	0.0266269	0.0420676	5	conserved protein, unknown function
PF3D7_1011700	1.09659	0.0278815	0.0509737	5	DNA repair protein RAD23, putative			PF3D7_1135100	1.38681	0.0329495	0.0456176	5	protein phosphatase PPM8, putative
PF3D7_1407200	0.987645	0.0286275	0.0509737	4	conserved Plasmodium protein, unknown function			PF3D7_1457000	1.38085	0.0359197	0.0471797	5	signal peptide peptidase
PF3D7_1021500	0.785252	0.0322125	0.0509737	5	ATP-dependent RNA helicase ROK1, putative			PF3D7_0713700	0.650875	0.0370434	0.0473256	4	conserved Plasmodium protein, unknown function
PF3D7_0516400	0.718685	0.0327427	0.0509737	5	phosducin-like protein 1, putative			PF3D7_1309400	1.1621	0.0372584	0.0473423	5	HORMA domain protein, putative
PF3D7_0704400	1.15495	0.0340384	0.0509737	5	phosphoinositide-binding protein, putative			PF3D7_0219400	1.07153	0.0382924	0.0475299	5	ribosome associated membrane protein RAMP4, putative
PF3D7_1032600	1.08158	0.0353624	0.0509737	5	conserved protein, unknown function			PF3D7_1321400	0.607033	0.0383805	0.0475299	5	palmitoyltransferase DHHC8, putative
PF3D7_1368900	0.626248	0.0384437	0.0509737	5	conserved protein, unknown function			PF3D7_1037300	1.29004	0.0434717	0.0501149	5	ADP,ATP carrier protein 1
PF3D7_1472500	1.01527	0.0416647	0.0509737	5	conserved Plasmodium protein, unknown function			PF3D7_0903100	1.16912	0.046773	0.0501149	5	protein RER1, putative
PF3D7_1427400	1.12346	0.0436217	0.0509737	4	conserved Plasmodium membrane protein, unknown function			PF3D7_1429900	1.1323	0.0487822	0.0501149	5	ADP-dependent DNA helicase RecQ
PF3D7_1234100	0.916549	0.0443575	0.0509737	4	bromodomain protein 5			PF3D7_1213100	-1.85437	8.30292e-05	0.00825	5	U1 spliceosomal RNA
PF3D7_0721400	0.968121	0.0449632	0.0509737	5	rhoptry protein, putative			PF3D7_0714800	-2.38114	0.000262263	0.0165	5	tRNA Leucine
PF3D7_0924100	0.968488	0.0474428	0.0509737	5	conserved Plasmodium protein, unknown function			PF3D7_1341000	-1.9233	0.000457506	0.01925	5	tRNA Arginine
PF3D7_1438200	-1.62524	0.00166468	0.0509737	5	tRNA Selenocysteine			PF3D7_1341100	-1.78005	0.000687558	0.01925	5	U6 spliceosomal RNA
PF3D7_0830300	-2.00982	0.0028416	0.0509737	5	sporozoite invasion-associated protein 2			PF3D7_0510600	-2.62695	0.00073703	0.01925	5	tRNA Leucine
PF3D7_0209600	-1.45538	0.00422418	0.0509737	5	transporter, putative			PF3D7_0801200	-2.74067	0.00101954	0.0235714	5	5.8S ribosomal RNA
PF3D7_1117200	-1.36074	0.00779293	0.0509737	3	conserved Plasmodium protein, unknown function			PF3D7_0933700	-1.62625	0.00185357	0.033	5	conserved Plasmodium protein, unknown function
PF3D7_1422100	-0.97178	0.00961866	0.0509737	5	ribosomal protein L21, mitochondrial, putative			PF3D7_1369800	-1.42937	0.00201558	0.033	5	tRNA Arginine
PF3D7_1216800	-1.17112	0.0107329	0.0509737	5	tRNA Proline			PF3D7_1135500	-2.41728	0.002427	0.033	3	RNA-binding protein, putative
PF3D7_0303600	-1.82542	0.0117331	0.0509737	3	plasmoredoxin			PF3D7_0726000	-2.97087	0.00253162	0.033	3	28S ribosomal RNA
PF3D7_1125800	-1.62699	0.0128999	0.0509737	4	kelch domain-containing protein, putative			PF3D7_1335000	-1.8918	0.00263523	0.033	3	MSP7-like protein
PF3D7_1339200	-1.27873	0.0137156	0.0509737	5	tRNA Proline			PF3D7_MIT04000	-1.47691	0.00288796	0.033	5	large subunit ribosomal RNA fragment E
PF3D7_0925500	-2.56504	0.014665	0.0509737	5	thioredoxin-like protein 2			PF3D7_0703300	-2.84736	0.00309633	0.033	5	conserved Plasmodium protein, unknown function
PF3D7_1245400	-1.48587	0.0172011	0.0509737	5	50S ribosomal protein L3, mitochondrial, putative			PF3D7_1371300	-3.55616	0.00323732	0.033	3	28S ribosomal RNA
PF3D7_1237400	-1.25438	0.0193917	0.0509737	5	hydrolase, putative			PF3D7_0514200	-1.50488	0.00345965	0.0336346	5	conserved Plasmodium protein, unknown function
PF3D7_1014300	-1.87388	0.0201713	0.0509737	5	SPRY domain-containing protein, putative			PF3D7_0623900	-1.78182	0.00377271	0.0336346	5	ribonuclease H2 subunit A, putative
PF3D7_0809600	-2.17424	0.0205185	0.0509737	5	peptidase family C50, putative			PF3D7_1120400	-2.10839	0.00385469	0.0336346	5	alpha/beta hydrolase fold domain containing protein, putative
PF3D7_0305400	-0.8716	0.0215147	0.0509737	5	conserved protein, unknown function			PF3D7_1336600	-3.08941	0.00428074	0.0336346	5	conserved protein, unknown function
PF3D7_1418400	-1.94908	0.0228097	0.0509737	5	tRNA Proline			PF3D7_0212000	-1.38727	0.00478125	0.0336346	5	GDP-fructose:GMP antiporter, putative
PF3D7_0702800	-1.99203	0.0259542	0.0509737	5	tRNA Tyrosine			PF3D7_0509000	-0.854268	0.00482443	0.0336346	5	alpha-soluble NSF attachment protein, putative
PF3D7_1432900	-0.998459	0.0261303	0.0509737	5	SF-assemblin, putative			PF3D7_0204900	-2.73716	0.00482878	0.0336346	5	2-methoxy-6-polyprenyl-1,4-benzoquinol methylase, mitochondrial, putative
PF3D7_0518900	-2.30801	0.0264597	0.0509737	3	conserved protein, unknown function			PF3D7_1029800	-1.58253	0.00522681	0.0336346	4	heptatricopeptide repeat and RAP domain-containing protein, putative
PF3D7_1339400	-1.40189	0.026787	0.0509737	5	cytochrome c oxidase subunit ApiCOX14, putative			PF3D7_0518400	-2.71878	0.00584502	0.0354444	5	cyclin, putative
PF3D7_1213100	-2.26916	0.0268548	0.0509737	5	U1 spliceosomal RNA			PF3D7_1211100	-1.68692	0.00640868	0.0377143	5	HSP20-like chaperone, putative
PF3D7_0316200	-1.89484	0.0287219	0.0509737	5	conserved Plasmodium protein, unknown function			PF3D7_1007400	-1.73917	0.00737946	0.0383136	5	conserved protein, unknown function
PF3D7_0413500	-1.97331	0.0288618	0.0509737	5	phosphoglucomutase-2			PF3D7_1011500	-1.13023	0.00765161	0.0383136	5	conserved protein, unknown function
PF3D7_0927700	-1.94246	0.0291445	0.0509737	5	serine/threonine protein phosphatase 4, putative			PF3D7_0216300	-1.2496	0.00784909	0.0383136	5	conserved Plasmodium protein, unknown function
PF3D7_1245700	-1.94655	0.0295382	0.0509737	3	non-coding RNA			PF3D7_0202000	-1.24201	0.00787339	0.0383136	5	knob-associated histidine-rich protein
PF3D7_1338500	-2.48186	0.0317514	0.0509737	4	conserved Plasmodium protein, unknown function			PF3D7_1338000	-1.18781	0.00889014	0.0383136	4	LMBR1 domain-containing protein, putative
PF3D7_1226600	-1.83286	0.0336649	0.0509737	5	proliferating cell nuclear antigen 2			PF3D7_1339100	-2.21127	0.00937878	0.0383136	5	tRNA Methionine
PF3D7_0827100	-1.69164	0.0354146	0.0509737	5	translation initiation factor IF-2, putative			PF3D7_0934300	-4.05505	0.00946616	0.0383136	3	ATP synthase-associated protein, putative
PF3D7_0626900	-1.07191	0.0356904	0.0509737	5	ribosomal protein L46, mitochondrial, putative			PF3D7_0730700	-1.65429	0.00960017	0.0383136	5	tRNA Threonine
PF3D7_1332100	-2.02981	0.0380235	0.0509737	5	conserved protein, unknown function			PF3D7_1370500	-2.70709	0.00961063	0.0383136	5	non-coding RNA
PF3D7_1208200	-2.67143	0.0385517	0.0509737	5	cysteine repeat modular protein 3			PF3D7_0603800	-3.01717	0.00961947	0.0383136	3	NdP2 protein, putative
PF3D7_0831400	-2.14871	0.0411041	0.0509737	5	Plasmodium exported protein, unknown function			PF3D7_0209100	-0.927384	0.00962109	0.0383136	4	patatin-like phospholipase 1
PF3D7_0934600	-1.07646	0.041507	0.0509737	5	conserved Plasmodium protein, unknown function			PF3D7_0915000	-3.39431	0.00973602	0.0383136	4	type II NADH:ubiquinone oxidoreductase
PF3D7_0603800	-1.27676	0.0436962	0.0509737	3	NdP2 protein, putative			PF3D7_1370100	-1.77534	0.0106501	0.0383136	5	tRNA Cysteine
PF3D7_1317500	-0.744075	0.0439107	0.0509737	5	conserved protein, unknown function			PF3D7_0312000	-2.87667	0.0112088	0.0383136	5	HTH domain-containing protein, putative
PF3D7_0627600	-0.780427	0.045109	0.0509737	5	conserved Plasmodium protein, unknown function			PF3D7_0812200	-1.62858	0.011658	0.0383136	5	serine protease HTRA2
PF3D7_1463900	-1.35543	0.04637	0.0509737	5	rhoptry neck protein 11, putative			PF3D7_1216700	-2.06488	0.0119304	0.0383136	4	perforin-like protein 2
PF3D7_1203400	-1.01277	0.0487226	0.0509737	5	major facilitator superfamily domain-containing protein, putative			PF3D7_0724300	-1.05847	0.0122349	0.0383136	5	ubiquinone biosynthesis O-methyltransferase, putative
PF3D7_0714800	-1.62472	0.0489222	0.0509737	5	tRNA Leucine			PF3D7_0626600	-2.76082	0.0123122	0.0383136	5	conserved Plasmodium protein, unknown function
								PF3D7_1330200	-2.57304	0.0123479	0.0383136	5	conserved Plasmodium protein, unknown function
								PF3D7_0503200	-2.98466	0.0127583	0.0383136	3	cell division control protein 6, putative
								PF3D7_0714700	-3.52461	0.0129347	0.0383136	5	tRNA Asparagine
								PF3D7_1210700	-1.63321	0.0129585	0.0383136	5	conserved Plasmodium protein, unknown function
								PF3D7_0830000	-2.90833	0.0133067	0.0383136	5	5.8S ribosomal RNA
								PF3D7_0109500	-2.9067	0.0133638	0.0383136	5	N-acetyltransferase, GNAT family, putative
								PF3D7_1371200	-2.81627	0.0133701	0.0383136	5	5.8S ribosomal RNA
								PF3D7_0702800	-1.74304	0.0133899	0.0383136	5	tRNA Tyrosine
								PF3D7_0108500	-1.22616	0.0134395	0.0383136	5	ELM2 domain-containing protein, putative
								PF3D7_1309200	-1.66115	0.0135535	0.0383136	5	protein phosphatase PPM6, putative
								PF3D7_1020100	-1.21959	0.01372	0.0383136	3	flagellar outer arm dynein-associated protein, putative
								PF3D7_0830300	-1.54043	0.0145086	0.0383308	3	sporozoite invasion-associated protein 2
								PF3D7_0717000	-2.15546	0.014656	0.0383308	5	conserved Plasmodium membrane protein, unknown function
								PF3D7_1343400	-1.74686	0.0149522	0.0383308	4	DNA repair protein RAD5, putative
								PF3D7_0202100	-2.44885	0.0150194	0.0383308	5	liver stage associated protein 2
								PF3D7_1009300	-2.49487	0.0151258	0.0383308	5	AMP-binding protein, putative
								PF3D7_0704700	-0.920989	0.0156416	0.039	5	phosphopantetheine adenylyltransferase, putative
								PF3D7_1424700	-1.09516	0.0160823	0.0394565	5	small nucleolar RNA snoR29
								PF3D7_0723900	-0.889585	0.0164375	0.0394565	4	RNA-binding protein, putative
								PF3D7_1470900	-0.696123	0.0165201	0.0394565	4	proteasome subunit beta type-2, putative
								PF3D7_1410500	-1.44026	0.0172028	0.0397303	4	conserved Plasmodium protein, unknown function
								PF3D7_1318100	-2.64718	0.0174808	0.0397303	5	ferredoxin
								PF3D7_1440400	-2.52676	0.0175494	0.0397303	5	zinc finger protein, putative
								PF3D7_1314500	-2.22019	0.017838	0.0397303	5	transmembrane emp24 domain-containing protein, putative
								PF3D7_1418400	-2.4053	0.0183192	0.0397303	5	tRNA Proline
								PF3D7_0719800	-1.37009	0.0188495	0.0402857	5	conserved protein, unknown function
								PF3D7_0524200	-2.4393	0.0192081	0.0406154	5	conserved Plasmodium membrane protein, unknown function
								PF3D7_1109000	-1.55203	0.0196124	0.0406463	5	small nucleolar RNA snoR07
								PF3D7_1116300	-1.69015	0.0201311	0.0406463	5	peptidyl-prolyl cis-trans isomerase
								PF3D7_1423200	-2.19787	0.0207248	0.0406607	5	peptidyl-prolyl cis-trans isomerase
								PF3D7_1405500	-1.42467	0.0214692	0.0411613	5	COBW domain-containing protein 1, putative
								PF3D7_1367500	-1.17959	0.0220207	0.0411613	3	NADH-cytochrome b5 reductase, putative
								PF3D7_0411600	-1.14626	0.0220249	0.0411613	5	tRNA Glutamic acid
								PF3D7_0314100	-0.911966	0.0224791	0.0411613	5	vesicle transport v-SNARE protein, putative
								PF3D7_1411700	-1.21485	0.0228267	0.0411613	5	methyltransferase, putative
								PF3D7_0307300	-1.36234	0.0228466	0.0411613	3	end-binding protein 1
								PF3D7_1329400	-1.80285	0.0228964	0.0411613	3	AMP deaminase
								PF3D7_1012700	-1.93761	0.0232247	0.0411613	5	NLI interacting factor-like phosphatase, putative
								PF3D7_1322800	-2.23004	0.0232372	0.0411613	5	respiratory chain complex 2 associated protein 2
								PF3D7_0816200	-1.22809	0.0239247	0.0419521	5	vacuolar protein sorting-associated protein 2, putative
								PF3D7_0316400	-2.90795	0.0250092	0.0420676	5	CS domain-containing protein, putative
								PF3D7_1244400	-1.14923	0.0253221	0.0420676	5	RNA-binding protein, putative
								PF3D7_1369900	-1.46963	0.02545	0.0420676	5	tRNA Tryptophan
								PF3D7_0707000	-1.64635	0.0256255	0.0420676	5	tRNA Lysine
								PF3D7_1416400	-1.92633	0.0258021	0.0420676	4	conserved protein, unknown function
								PF3D7_0409500	-1.37	0.0258401	0.0420676	5	3-ketodihydrosphingosine reductase, putative
								PF3D7_0901700	-1.59412	0.026088	0.0420676	3	Plasmodium exported protein (hyp5), unknown function
								PF3D7_1219700	-1.96173	0.0264286	0.0420676	3	raf kinase inhibitor
								PF3D7_0620800	-1.24714	0.0267318	0.0420676	3	tRNA Alanine
								PF3D7_1331000	-1.55269	0.0269371	0.0420676	3	protein kinase, putative
								PF3D7_1013400	-1.55365	0.0275021	0.0420676	5	conserved Plasmodium protein, unknown function
								PF3D7_1001100	-2.17063	0.0277636	0.0420676	3	acyl-CoA binding protein, isoform 1, ACBP1
								PF3D7_0611200	-1.75019	0.0278383	0.0420676	3	AP2 domain transcription factor AP2-EXP2
								PF3D7_0812700	-0.99226	0.0280922	0.0420676	5	U1 small nuclear ribonucleoprotein C, putative
								PF3D7_0505400	-2.54643	0.028314	0.0420676	4	conserved protein, unknown function
								PF3D7_0909900	-1.52921	0.0283287	0.0420676	5	helicase SKI2W, putative
								PF3D7_0709200	-2.17587	0.0289159	0.0425759	5	glutaredoxin-like protein
								PF3D7_0218300	-0.987356	0.0294187	0.0429292	5	rRNA methyltransferase, putative
								PF3D7_1023800	-2.3711	0.0297986	0.0431316	3	conserved Plasmodium protein, unknown function
								PF3D7_0629300	-1.71165	0.0306776	0.0439526	4	phospholipase, putative
								PF3D7_0935500	-2.97686	0.0308653	0.0439526	5	Plasmodium exported protein, unknown function
								PF3D7_1010000	-0.840296	0.0312321	0.044	5	ribosomal protein L43, mitochondrial, putative
								PF3D7_0527800	-1.08781	0.0337618	0.0464146	5	tRNA Leucine
								PF3D7_0501900	-2.41622	0.0341032	0.0464146	5	trafficking protein particle complex subunit 13, putative
								PF3D7_1429500	-1.44693	0.0343769	0.0464146	5	diphthamide biosynthesis protein 2, putative
								PF3D7_1359200	-1.42704	0.0346206	0.0464146	5	high mobility group protein B4, putative
								PF3D7_0216800	-1.67564	0.0351993	0.0468387	5	TMEM121 domain-containing protein, putative
								PF3D7_0416200	-1.23995	0.0362195	0.0471797	5	PRKR-interacting protein 1, putative
								PF3D7_1006900	-0.97257	0.0364432	0.0471797	5	PPPDE peptidase, putative
								PF3D7_0104500	-1.20879	0.036575	0.0471797	4	#N/A
								PF3D7_1424000	-1.03533	0.0381246	0.0475299	5	small nucleolar RNA snoR24
								PF3D7_0731400	-2.94709	0.0385528	0.0475299	4	serine/threonine protein kinase, FIKK family, pseudogene
								PF3D7_1361000	-1.10132	0.0395207	0.0482778	5	protein arginine N-methyltransferase 5, putative
								PF3D7_1357200	-0.962894	0.0406908	0.0493787	5	glutamate--tRNA ligase
								PF3D7_1236000	-1.76732	0.0410838	0.0495	4	vesicle transport v-SNARE protein VTI1, putative
								PF3D7_0502700	-2.82468	0.0419316	0.0500978	5	conserved protein, unknown function
								PF3D7_1038000	-1.45395	0.0425139	0.0501149	5	antigen UB05
								PF3D7_0312600	-1.51995	0.0431454	0.0501149	5	tRNA Valine
								PF3D7_1471300	-1.38687	0.0446943	0.0501149	5	RAP protein, putative
								PF3D7_0815300	-2.81383	0.0453232	0.0501149	5	FAD-dependent monooxygenase, putative
								PF3D7_0608200	-2.98206	0.0453343	0.0501149	5	conserved Plasmodium protein, unknown function
								PF3D7_0708900	-0.958323	0.0453542	0.0501149	5	protein SCO1, putative
								PF3D7_1420400	-0.631569	0.0455502	0.0501149	5	glycine--tRNA ligase
								PF3D7_1349700	-1.56912	0.0462653	0.0501149	5	peptidase, putative
								PF3D7_0708300	-1.80266	0.0462955	0.0501149	3	EKC/KEOPS complex subunit BUD32
								PF3D7_1111000	-1.11914	0.0467116	0.0501149	5	RNA cytosine C(5)-methyltransferase NSUN2
								PF3D7_0202500	-2.88933	0.0470731	0.0501149	5	early transcribed membrane protein 2
								PF3D7_1214300	-0.79718	0.0471975	0.0501149	5	geranylgeranyl transferase type-2 subunit beta, putative
								PF3D7_1110800	-3.72165	0.047314	0.0501149	5	conserved Plasmodium protein, unknown function
								PF3D7_1216100	-2.87655	0.0474171	0.0501149	5	conserved protein, unknown function
								PF3D7_API01500	-2.8993	0.0480887	0.0501149	5	apicoplast ribosomal protein L2
								PF3D7_0934100	-0.637877	0.0487164	0.0501149	5	TFIIH basal transcription factor complex helicase XPD subunit
								PF3D7_1425800	-3.30726	0.0487365	0.0501149	5	conserved Plasmodium protein, unknown function
								PF3D7_0707100	-1.80494	0.0488742	0.0501149	5	tRNA Lysine
								PF3D7_0920000	-1.26363	0.0489114	0.0501149	5	elongation of fatty acids protein, putative
								PF3D7_0505700	-0.987308	0.0495924	0.0505	4	conserved Plasmodium membrane protein, unknown function
