# Supplementary material for: Genome-wide analysis of strand-specific transcription and DNA methylation in Plasmodium falciparum severe malaria
Source: Front Microbiol. 2026 Jun 29;17:1846174. doi: 10.3389/fmicb.2026.1846174 (PMC13357928; doi:10.3389/fmicb.2026.1846174)
Supplement: Supplementary file 4 [file Table_3.xlsx]

## Sheet: Worksheet1
NATs detected using RNA sequencing					mRNA transcripts detected using RNA sequencing
Gene	Norm_Control	Norm_Test			Gene	Norm_Control	Norm_Test
PF3D7_0301300	102.136	52.6354			PF3D7_0300100	177.941	22.558
PF3D7_0301400	19.1506	6.26612			PF3D7_0300900	6.38353	50.129
PF3D7_0301500	46.2806	15.0387			PF3D7_0301000	30.3218	15.0387
PF3D7_0301600	106.126	40.1032			PF3D7_0301200	634.363	97.7515
PF3D7_0301700	47.8765	174.198			PF3D7_0301300	2049.11	1536.45
PF3D7_0302000	33.5135	21.3048			PF3D7_0301400	267.31	726.87
PF3D7_0302100	58.2497	104.018			PF3D7_0301500	414.93	162.919
PF3D7_0302800	17.5547	10.0258			PF3D7_0301600	4354.37	2047.77
PF3D7_0302900	22.3424	16.2919			PF3D7_0301700	4199.57	14489.8
PF3D7_0303000	23.1403	16.2919			PF3D7_0301800	353.488	126.576
PF3D7_0303200	30.3218	15.0387			PF3D7_0301900	5.58559	52.6354
PF3D7_0303300	197.092	155.4			PF3D7_0302000	1486.56	1426.17
PF3D7_0304200	229.807	42.6096			PF3D7_0302100	1991.66	3179.43
PF3D7_0304400	83.7838	40.1032			PF3D7_0302300	15.9588	41.3564
PF3D7_0304500	36.7053	35.0903			PF3D7_0302600	10.3732	101.511
PF3D7_0304800	46.2806	35.0903			PF3D7_0302700	14.3629	55.1419
PF3D7_0305000	42.2909	57.6483			PF3D7_0302800	780.387	298.268
PF3D7_0305100	51.8662	66.4209			PF3D7_0302900	2458.46	1736.97
PF3D7_0305200	334.337	215.555			PF3D7_0303000	177.143	134.095
PF3D7_0305300	340.721	37.5967			PF3D7_0303100	174.749	239.366
PF3D7_0305400	75.8044	47.6225			PF3D7_0303200	338.327	1145.45
PF3D7_0305500	1663.71	495.024			PF3D7_0303300	1208.08	995.061
PF3D7_0305700	64.6333	20.0516			PF3D7_0303400	9.5753	36.3435
PF3D7_0306100	47.0785	6.26612			PF3D7_0303500	41.493	467.453
PF3D7_0306200	293.642	16.2919			PF3D7_0303600	10.3732	36.3435
PF3D7_0306300	61.4415	8.77257			PF3D7_0303700	67.825	382.234
PF3D7_0306500	23.9382	21.3048			PF3D7_0303800	20.7465	218.061
PF3D7_0306800	237.787	60.1548			PF3D7_0304100	7.18147	211.795
PF3D7_0306900	930.4	230.593			PF3D7_0304200	6440.18	1438.7
PF3D7_0307100	248.958	70.1806			PF3D7_0304300	18.3527	80.2064
PF3D7_0307200	735.702	141.614			PF3D7_0304400	10604.6	4875.04
PF3D7_0307800	24.7362	21.3048			PF3D7_0304500	8.77736	102.764
PF3D7_0307900	69.4209	22.558			PF3D7_0304600	353.488	71.4338
PF3D7_0308100	28.7259	13.7855			PF3D7_0304700	4.78765	92.7386
PF3D7_0308200	194.698	100.258			PF3D7_0304800	6.38353	65.1677
PF3D7_0308600	35.1094	25.0645			PF3D7_0304900	616.011	427.35
PF3D7_0308800	47.8765	6.26612			PF3D7_0305000	321.57	423.59
PF3D7_0308900	382.214	101.511			PF3D7_0305100	834.647	1144.19
PF3D7_0309000	23.1403	26.3177			PF3D7_0305200	2561.39	2856.1
PF3D7_0309200	37.5032	60.1548			PF3D7_0305300	11894.9	2054.04
PF3D7_0309300	47.8765	30.0774			PF3D7_0305400	95.753	26.3177
PF3D7_0309500	554.569	360.929			PF3D7_0305500	24785.7	12176.3
PF3D7_0309600	663.089	85.2193			PF3D7_0305600	7.97941	260.671
PF3D7_0309800	148.417	30.0774			PF3D7_0305700	1460.23	847.18
PF3D7_0310200	1522.47	1010.1			PF3D7_0305800	30.3218	273.203
PF3D7_0310300	203.475	302.027			PF3D7_0306100	1793.77	872.245
PF3D7_0310500	76.6024	55.1419			PF3D7_0306200	1011.79	506.303
PF3D7_0310600	27.9279	16.2919			PF3D7_0306300	3078.46	408.551
PF3D7_0310700	19.1506	15.0387			PF3D7_0306400	82.9859	159.16
PF3D7_0311100	305.612	96.4983			PF3D7_0306600	5.58559	28.8242
PF3D7_0311200	71.0168	13.7855			PF3D7_0306700	416.525	155.4
PF3D7_0311300	8.77736	27.5709			PF3D7_0306800	4023.22	1955.03
PF3D7_0311500	35.9074	7.51935			PF3D7_0306900	19255.9	7170.95
PF3D7_0312400	157.992	28.8242			PF3D7_0307000	15.9588	22.558
PF3D7_0312500	39.8971	30.0774			PF3D7_0307100	15515.2	5125.69
PF3D7_0312800	682.24	147.881			PF3D7_0307200	46627.7	15661.6
PF3D7_0313000	76.6024	30.0774			PF3D7_0307300	9.5753	32.5838
PF3D7_0313100	41.493	31.3306			PF3D7_0307400	6.38353	185.477
PF3D7_0313400	77.4003	17.5451			PF3D7_0307500	5.58559	85.2193
PF3D7_0313500	19.9485	10.0258			PF3D7_0307700	399.769	636.638
PF3D7_0313600	15.9588	16.2919			PF3D7_0307800	744.479	585.256
PF3D7_0314100	65.4312	7.51935			PF3D7_0307900	469.987	667.969
PF3D7_0314400	42.2909	7.51935			PF3D7_0308000	5.58559	104.018
PF3D7_0314500	33.5135	15.0387			PF3D7_0308100	7.97941	115.297
PF3D7_0314600	74.2085	25.0645			PF3D7_0308200	2830.3	2331
PF3D7_0314700	5.58559	41.3564			PF3D7_0308300	5.58559	7.51935
PF3D7_0315100	72.6127	15.0387			PF3D7_0308500	266.512	297.014
PF3D7_0315700	74.2085	66.4209			PF3D7_0308600	815.496	810.837
PF3D7_0315800	32.7156	33.8371			PF3D7_0308900	7491.07	3293.48
PF3D7_0316100	24.7362	21.3048			PF3D7_0309000	368.649	342.13
PF3D7_0316300	5.58559	47.6225			PF3D7_0309100	9.5753	30.0774
PF3D7_0316500	1228.03	2260.82			PF3D7_0309200	1204.09	2066.57
PF3D7_0316600	1208.88	938.665			PF3D7_0309300	813.9	642.904
PF3D7_0316700	100.541	31.3306			PF3D7_0309500	7331.49	9031.99
PF3D7_0316800	375.83	204.276			PF3D7_0309600	43428	9662.36
PF3D7_0316900	62.2394	21.3048			PF3D7_0309700	758.044	464.946
PF3D7_0317000	103.732	50.129			PF3D7_0309800	886.513	293.255
PF3D7_0317200	30.3218	53.8887			PF3D7_0309900	132.458	234.353
PF3D7_0317300	316.783	314.559			PF3D7_0310000	15.1609	71.4338
PF3D7_0317500	94.955	31.3306			PF3D7_0310100	3.98971	52.6354
PF3D7_0317600	1325.38	358.422			PF3D7_0310200	24865.4	25001.8
PF3D7_0317700	730.914	224.327			PF3D7_0310300	6567.06	11290.3
PF3D7_0317800	552.175	239.366			PF3D7_0310400	195.496	484.998
PF3D7_0318200	528.237	149.134			PF3D7_0310500	2994.67	1827.2
PF3D7_0318300	134.054	15.0387			PF3D7_0310600	1427.52	1552.75
PF3D7_0318600	32.7156	12.5322			PF3D7_0310700	995.831	352.156
PF3D7_0318900	46.2806	67.6741			PF3D7_0310800	1060.46	409.805
PF3D7_0319200	82.9859	17.5451			PF3D7_0310900	59.8456	270.697
PF3D7_0319300	23.9382	6.26612			PF3D7_0311100	4999.1	1903.65
PF3D7_0319500	132.458	30.0774			PF3D7_0311200	1811.33	931.146
PF3D7_0319600	390.193	73.9403			PF3D7_0311300	17.5547	833.395
PF3D7_0319700	186.718	81.4596			PF3D7_0311400	11.9691	575.23
PF3D7_0319800	23.1403	41.3564			PF3D7_0311500	877.736	221.821
PF3D7_0320300	187.516	63.9145			PF3D7_0311600	23.1403	68.9274
PF3D7_0320500	11.9691	58.9016			PF3D7_0311700	4.78765	112.79
PF3D7_0320900	73.4106	10.0258			PF3D7_0311800	8.77736	152.893
PF3D7_0321000	114.106	53.8887			PF3D7_0312200	190.708	324.585
PF3D7_0321100	310.399	249.392			PF3D7_0312300	742.085	335.864
PF3D7_0321600	15.1609	36.3435			PF3D7_0312400	207.465	693.033
PF3D7_0321700	25.5341	55.1419			PF3D7_0312500	870.554	547.659
PF3D7_0321800	493.926	110.284			PF3D7_0312600	51.0682	11.279
PF3D7_0321900	3966.57	2308.44			PF3D7_0312800	20731.3	5129.45
PF3D7_0322000	1304.63	398.526			PF3D7_0312900	177.143	75.1935
PF3D7_0322100	60.6435	31.3306			PF3D7_0313000	1233.62	464.946
PF3D7_0322400	122.883	78.9532			PF3D7_0313100	1117.92	2110.43
PF3D7_0322500	31.1197	25.0645			PF3D7_0313200	102.136	111.537
PF3D7_0322700	27.9279	32.5838			PF3D7_0313300	15.9588	32.5838
PF3D7_0322800	23.1403	25.0645			PF3D7_0313400	2748.11	1255.73
PF3D7_0322900	736.5	239.366			PF3D7_0313500	560.953	234.353
PF3D7_0323000	33.5135	10.0258			PF3D7_0313600	7.97941	486.251
PF3D7_0323100	397.375	63.9145			PF3D7_0314000	360.669	93.9919
PF3D7_0323500	59.0477	23.8113			PF3D7_0314100	604.84	184.224
PF3D7_0323700	110.116	31.3306			PF3D7_0314200	15.9588	115.297
PF3D7_0323800	50.2703	38.85			PF3D7_0314400	284.067	255.658
PF3D7_MIT01400	22.3424	150.387			PF3D7_0314500	571.326	888.536
PF3D7_MIT02100	98.1468	120.31			PF3D7_0314600	4841.91	2510.21
PF3D7_MIT02300	15.1609	106.524			PF3D7_0314700	59.0477	1433.69
PF3D7_0500800	52.6641	699.299			PF3D7_0315000	3.98971	27.5709
PF3D7_0501000	105.328	150.387			PF3D7_0315100	1033.33	540.14
PF3D7_0501100	200.283	47.6225			PF3D7_0315200	14.3629	187.984
PF3D7_0501200	79.7941	127.829			PF3D7_0315300	11.1712	186.731
PF3D7_0501300	1642.16	97.7515			PF3D7_0315400	92.5612	255.658
PF3D7_0501400	225.019	25.0645			PF3D7_0315500	6.38353	110.284
PF3D7_0501800	17.5547	16.2919			PF3D7_0315600	10.3732	225.58
PF3D7_0502000	27.9279	22.558			PF3D7_0315700	10.3732	67.6741
PF3D7_0502100	93.3591	135.348			PF3D7_0315800	426.101	328.345
PF3D7_0502200	19.9485	12.5322			PF3D7_0315900	19.9485	6.26612
PF3D7_0502400	802.729	187.984			PF3D7_0316000	110.914	33.8371
PF3D7_0502800	67.0271	66.4209			PF3D7_0316100	30.3218	106.524
PF3D7_0502900	43.8868	20.0516			PF3D7_0316200	36.7053	433.616
PF3D7_0503200	37.5032	13.7855			PF3D7_0316300	29.5238	379.727
PF3D7_0503300	127.671	73.9403			PF3D7_0316400	31.9177	689.274
PF3D7_0503800	80.5921	18.7984			PF3D7_0316500	50.2703	204.276
PF3D7_0504000	40.695	23.8113			PF3D7_0316600	25598	33444.8
PF3D7_0504700	27.13	37.5967			PF3D7_0316700	2020.39	530.114
PF3D7_0504800	16.7568	50.129			PF3D7_0316800	14310.3	7623.37
PF3D7_0504900	46.2806	26.3177			PF3D7_0316900	2164.02	1856.03
PF3D7_0505000	138.044	63.9145			PF3D7_0317000	1021.36	1245.71
PF3D7_0505100	244.968	109.031			PF3D7_0317100	86.9756	33.8371
PF3D7_0505700	77.4003	28.8242			PF3D7_0317200	399.769	691.78
PF3D7_0505800	206.667	51.3822			PF3D7_0317300	7362.61	6437.82
PF3D7_0506000	190.708	68.9274			PF3D7_0317400	29.5238	15.0387
PF3D7_0506100	229.009	172.945			PF3D7_0317500	2050.71	1359.75
PF3D7_0506300	72.6127	22.558			PF3D7_0317600	23206.5	8390.34
PF3D7_0506500	19.9485	68.9274			PF3D7_0317700	8023.3	2691.93
PF3D7_0506700	94.955	62.6612			PF3D7_0317800	649.524	393.513
PF3D7_0506800	188.314	67.6741			PF3D7_0317900	200.283	56.3951
PF3D7_0506900	69.4209	25.0645			PF3D7_0318000	5.58559	22.558
PF3D7_0507100	2550.22	662.956			PF3D7_0318100	151.609	337.118
PF3D7_0507200	45.4827	33.8371			PF3D7_0318200	13661.6	6094.43
PF3D7_0507600	37.5032	25.0645			PF3D7_0318300	3140.7	1071.51
PF3D7_0507700	25.5341	25.0645			PF3D7_0318400	255.341	343.384
PF3D7_0507800	349.498	328.345			PF3D7_0318500	34.3115	617.84
PF3D7_0508000	49.4724	26.3177			PF3D7_0318600	1415.55	790.785
PF3D7_0508300	18.3527	27.5709			PF3D7_0318900	1601.47	1927.46
PF3D7_0508500	30.3218	11.279			PF3D7_0319000	198.687	377.221
PF3D7_0508600	145.225	12.5322			PF3D7_0319100	469.987	187.984
PF3D7_0508700	101.339	53.8887			PF3D7_0319200	2242.22	1101.58
PF3D7_0508900	114.106	48.8758			PF3D7_0319300	663.089	374.714
PF3D7_0509000	33.5135	11.279			PF3D7_0319400	14.3629	428.603
PF3D7_0509100	39.0991	21.3048			PF3D7_0319500	3955.4	1214.37
PF3D7_0509200	21.5444	6.26612			PF3D7_0319600	6763.35	2219.46
PF3D7_0509300	18.3527	27.5709			PF3D7_0319700	7175.89	4708.37
PF3D7_0509400	580.103	472.466			PF3D7_0319800	7.97941	8.77257
PF3D7_0509600	34.3115	56.3951			PF3D7_0319900	588.083	160.413
PF3D7_0509800	488.34	231.847			PF3D7_0320000	80.5921	215.555
PF3D7_0510100	13.565	45.1161			PF3D7_0320100	304.016	161.666
PF3D7_0510200	75.8044	6.26612			PF3D7_0320200	18.3527	241.872
PF3D7_0510400	20.7465	51.3822			PF3D7_0320300	2681.08	2872.39
PF3D7_0510500	46.2806	68.9274			PF3D7_0320400	37.5032	141.614
PF3D7_0511000	263.321	87.7257			PF3D7_0320500	776.397	5204.64
PF3D7_0511500	4309.68	1205.6			PF3D7_0320700	15.1609	106.524
PF3D7_0511600	110.116	60.1548			PF3D7_0320800	39.0991	307.04
PF3D7_0511700	355.084	92.7386			PF3D7_0320900	7552.52	2389.9
PF3D7_0511800	98.9447	32.5838			PF3D7_0321000	3504.56	2743.31
PF3D7_0512100	482.755	284.482			PF3D7_0321100	9.5753	70.1806
PF3D7_0512600	134.054	10.0258			PF3D7_0321200	19.1506	26.3177
PF3D7_0512700	80.5921	11.279			PF3D7_0321600	286.461	845.927
PF3D7_0512800	48.6744	16.2919			PF3D7_0321700	37.5032	409.805
PF3D7_0513200	489.936	139.108			PF3D7_0321800	10262.3	4215.85
PF3D7_0513300	86.1777	18.7984			PF3D7_0321900	4834.73	1181.79
PF3D7_0513600	137.246	134.095			PF3D7_0322000	12996.9	6650.86
PF3D7_0514800	75.0065	25.0645			PF3D7_0322100	1044.51	1137.93
PF3D7_0514900	78.9962	22.558			PF3D7_0322300	124.479	279.469
PF3D7_0515000	87.7736	41.3564			PF3D7_0322400	1615.03	1437.45
PF3D7_0515100	107.722	30.0774			PF3D7_0322500	36.7053	135.348
PF3D7_0515300	178.739	35.0903			PF3D7_0322600	12.7671	53.8887
PF3D7_0516100	185.92	46.3693			PF3D7_0322700	1534.44	1012.61
PF3D7_0516200	488.34	46.3693			PF3D7_0322800	27.13	25.0645
PF3D7_0516300	75.8044	46.3693			PF3D7_0322900	34103.2	8896.64
PF3D7_0516400	181.133	36.3435			PF3D7_0323000	2093	751.935
PF3D7_0516600	19.9485	38.85			PF3D7_0323100	5831.36	2176.85
PF3D7_0516700	61.4415	30.0774			PF3D7_0323200	102.136	56.3951
PF3D7_0516800	21.5444	41.3564			PF3D7_0323300	16.7568	48.8758
PF3D7_0516900	2166.41	427.35			PF3D7_0323400	3.98971	66.4209
PF3D7_0517000	232.201	63.9145			PF3D7_0323500	1820.9	711.832
PF3D7_0517100	32.7156	17.5451			PF3D7_0323600	856.989	581.496
PF3D7_0517200	62.2394	33.8371			PF3D7_0323700	3079.26	2985.18
PF3D7_0517300	993.437	91.4854			PF3D7_0323800	1620.62	764.467
PF3D7_0517400	351.892	71.4338			PF3D7_0324100	12.7671	23.8113
PF3D7_0517500	90.9653	68.9274			PF3D7_0324300	51.8662	30.0774
PF3D7_0517700	186.718	106.524			PF3D7_0324900	78.1983	10.0258
PF3D7_0517800	19.9485	18.7984			PF3D7_MIT01400	5.58559	46.3693
PF3D7_0518300	53.4621	10.0258			PF3D7_MIT01500	5.58559	27.5709
PF3D7_0518500	154.801	52.6354			PF3D7_MIT02100	44.6847	224.327
PF3D7_0518700	15.1609	27.5709			PF3D7_MIT02200	78.9962	37.5967
PF3D7_0519100	278.482	37.5967			PF3D7_MIT02300	22.3424	107.777
PF3D7_0519200	105.328	22.558			PF3D7_MIT03200	55.8559	17.5451
PF3D7_0519300	407.748	130.335			PF3D7_MIT04000	896.088	278.216
PF3D7_0519400	2528.68	547.659			PF3D7_0500100	15.1609	13.7855
PF3D7_0519500	592.072	464.946			PF3D7_0500800	2214.29	41426.6
PF3D7_0519600	41.493	21.3048			PF3D7_0500900	46.2806	174.198
PF3D7_0519700	428.495	72.687			PF3D7_0501000	4229.89	11172.5
PF3D7_0519800	1439.49	221.821			PF3D7_0501100	5168.27	1853.52
PF3D7_0519900	23.1403	13.7855			PF3D7_0501200	1641.37	8059.49
PF3D7_0520000	248.16	38.85			PF3D7_0501300	90976.5	15347
PF3D7_0520100	34.3115	15.0387			PF3D7_0501400	36601.6	3927.61
PF3D7_0520200	19.1506	15.0387			PF3D7_0501800	64.6333	600.295
PF3D7_0520400	42.2909	7.51935			PF3D7_0501900	126.873	76.4467
PF3D7_0520600	31.1197	20.0516			PF3D7_0502000	383.81	396.019
PF3D7_0520700	35.1094	32.5838			PF3D7_0502100	98.1468	30.0774
PF3D7_0520800	134.852	36.3435			PF3D7_0502200	425.303	299.521
PF3D7_0520900	304.814	185.477			PF3D7_0502400	13673.5	3968.96
PF3D7_0521000	515.47	110.284			PF3D7_0502500	11.1712	15.0387
PF3D7_0521200	16.7568	10.0258			PF3D7_0502600	208.263	265.684
PF3D7_0521300	90.9653	22.558			PF3D7_0502700	76.6024	71.4338
PF3D7_0521500	15.9588	21.3048			PF3D7_0502800	177.143	100.258
PF3D7_0522000	23.1403	8.77257			PF3D7_0502900	275.29	286.989
PF3D7_0522100	110.116	52.6354			PF3D7_0503000	86.1777	251.898
PF3D7_0522200	149.215	32.5838			PF3D7_0503100	271.3	116.55
PF3D7_0522300	155.599	35.0903			PF3D7_0503200	77.4003	347.143
PF3D7_0522400	62.2394	52.6354			PF3D7_0503300	7224.56	4215.85
PF3D7_0522700	110.116	37.5967			PF3D7_0503400	35.1094	254.405
PF3D7_0523000	243.372	97.7515			PF3D7_0503500	16.7568	140.361
PF3D7_0523100	51.8662	27.5709			PF3D7_0503600	27.9279	28.8242
PF3D7_0523300	16.7568	7.51935			PF3D7_0503800	6592.59	3074.16
PF3D7_0523400	71.0168	42.6096			PF3D7_0503900	39.0991	61.408
PF3D7_0523800	37.5032	11.279			PF3D7_0504000	1176.17	959.97
PF3D7_0523900	164.376	12.5322			PF3D7_0504100	11.9691	52.6354
PF3D7_0524000	608.829	195.503			PF3D7_0504200	6.38353	71.4338
PF3D7_0524100	131.66	45.1161			PF3D7_0504400	18.3527	203.022
PF3D7_0524200	15.9588	13.7855			PF3D7_0504700	686.23	1259.49
PF3D7_0524300	52.6641	23.8113			PF3D7_0504800	252.947	1102.84
PF3D7_0524400	104.53	30.0774			PF3D7_0504900	11.9691	107.777
PF3D7_0524800	7.18147	28.8242			PF3D7_0505000	3315.45	2525.25
PF3D7_0524900	114.106	63.9145			PF3D7_0505100	4920.11	3411.28
PF3D7_0525000	63.8353	85.2193			PF3D7_0505200	55.8559	281.976
PF3D7_0525100	43.8868	27.5709			PF3D7_0505400	31.9177	185.477
PF3D7_0525200	39.8971	26.3177			PF3D7_0505500	54.26	256.911
PF3D7_0525500	83.7838	42.6096			PF3D7_0505600	268.108	199.263
PF3D7_0526000	17.5547	11.279			PF3D7_0505700	5665.38	1607.89
PF3D7_0526300	74.2085	47.6225			PF3D7_0505800	4773.29	1254.48
PF3D7_0526500	317.581	80.2064			PF3D7_0505900	472.381	234.353
PF3D7_0526600	97.3488	48.8758			PF3D7_0506000	229.807	175.451
PF3D7_0526800	296.036	186.731			PF3D7_0506100	843.424	622.853
PF3D7_0526900	607.233	119.056			PF3D7_0506200	241.776	111.537
PF3D7_0527000	39.8971	11.279			PF3D7_0506300	4.78765	68.9274
PF3D7_0527100	85.3797	7.51935			PF3D7_0506500	489.936	2304.68
PF3D7_0527200	81.39	22.558			PF3D7_0506700	1745.9	1269.52
PF3D7_0527300	47.8765	16.2919			PF3D7_0506800	4390.27	2010.17
PF3D7_0527400	83.7838	32.5838			PF3D7_0506900	531.429	591.522
PF3D7_0527500	187.516	68.9274			PF3D7_0507000	147.619	20.0516
PF3D7_0527600	21.5444	7.51935			PF3D7_0507100	84274.6	23620.8
PF3D7_0527900	150.013	60.1548			PF3D7_0507200	26.3321	22.558
PF3D7_0528000	25.5341	8.77257			PF3D7_0507300	89.3694	28.8242
PF3D7_0528100	26.3321	13.7855			PF3D7_0507500	33.5135	66.4209
PF3D7_0528200	274.492	159.16			PF3D7_0507600	596.062	397.272
PF3D7_0528500	1772.23	365.942			PF3D7_0507700	1267.13	1485.07
PF3D7_0528600	125.277	43.8629			PF3D7_0507800	6947.68	9666.12
PF3D7_0528700	82.9859	17.5451			PF3D7_0507900	518.662	165.426
PF3D7_0528800	138.842	58.9016			PF3D7_0508100	26.3321	397.272
PF3D7_0529000	42.2909	15.0387			PF3D7_0508200	6.38353	135.348
PF3D7_0529100	26.3321	8.77257			PF3D7_0508300	612.021	1349.72
PF3D7_0529400	111.712	41.3564			PF3D7_0508400	51.0682	96.4983
PF3D7_0529500	24.7362	10.0258			PF3D7_0508500	268.906	261.924
PF3D7_0529800	33.5135	37.5967			PF3D7_0508600	2582.14	274.456
PF3D7_0529900	172.355	26.3177			PF3D7_0508700	5645.44	3244.6
PF3D7_0530100	90.9653	18.7984			PF3D7_0508800	42.2909	88.979
PF3D7_0530500	40.695	21.3048			PF3D7_0508900	161.982	481.238
PF3D7_0530600	25.5341	17.5451			PF3D7_0509000	755.65	365.942
PF3D7_0530700	48.6744	30.0774			PF3D7_0509100	42.2909	736.896
PF3D7_0530750	163.578	73.9403			PF3D7_0509300	506.693	233.1
PF3D7_0531000	102.136	23.8113			PF3D7_0509400	11417.7	11144.9
PF3D7_0531600	33.5135	16.2919			PF3D7_0509500	140.438	86.4725
PF3D7_0532000	1719.56	297.014			PF3D7_0509600	525.843	1422.41
PF3D7_0532100	348.7	216.808			PF3D7_0509700	13.565	56.3951
PF3D7_0532200	58.2497	40.1032			PF3D7_0509800	11364.3	4631.92
PF3D7_0532300	1425.12	556.432			PF3D7_0509900	15.9588	13.7855
PF3D7_0532400	318.379	406.045			PF3D7_0510000	13.565	189.237
PF3D7_0800200	13.565	27.5709			PF3D7_0510100	183.527	1452.49
PF3D7_0801000	494.724	200.516			PF3D7_0510200	1054.08	634.132
PF3D7_0801100	214.646	70.1806			PF3D7_0510300	13.565	127.829
PF3D7_0801500	22.3424	20.0516			PF3D7_0510400	127.671	66.4209
PF3D7_0801700	223.424	135.348			PF3D7_0510500	1375.65	2438.78
PF3D7_0801800	1133.08	515.075			PF3D7_0510800	7.18147	78.9532
PF3D7_0801900	239.382	93.9919			PF3D7_0510900	117.297	33.8371
PF3D7_0802000	1228.83	1215.63			PF3D7_0511000	8065.59	5625.73
PF3D7_0802100	5.58559	62.6612			PF3D7_0511100	160.386	60.1548
PF3D7_0802200	25.5341	12.5322			PF3D7_0511200	67.825	99.0048
PF3D7_0802300	111.712	70.1806			PF3D7_0511300	343.115	251.898
PF3D7_0802400	83.7838	17.5451			PF3D7_0511400	10.3732	21.3048
PF3D7_0802500	333.539	161.666			PF3D7_0511500	106968	43846.6
PF3D7_0802600	67.825	26.3177			PF3D7_0511600	53.4621	15.0387
PF3D7_0803000	180.335	90.2322			PF3D7_0511700	310.399	109.031
PF3D7_0803100	184.324	192.997			PF3D7_0511800	1737.12	1125.4
PF3D7_0803200	24.7362	32.5838			PF3D7_0511900	20.7465	18.7984
PF3D7_0803400	9.5753	27.5709			PF3D7_0512000	1970.92	1183.04
PF3D7_0803500	31.9177	7.51935			PF3D7_0512100	19.1506	8.77257
PF3D7_0803600	74.2085	25.0645			PF3D7_0512200	179.537	251.898
PF3D7_0803700	631.172	350.903			PF3D7_0512300	1113.13	249.392
PF3D7_0803800	51.0682	23.8113			PF3D7_0512400	39.0991	16.2919
PF3D7_0804000	806.719	114.043			PF3D7_0512500	35.9074	120.31
PF3D7_0804300	59.0477	30.0774			PF3D7_0512600	1509.71	286.989
PF3D7_0804500	469.19	162.919			PF3D7_0512700	919.228	551.419
PF3D7_0804600	75.0065	43.8629			PF3D7_0512800	849.01	573.977
PF3D7_0804700	100.541	35.0903			PF3D7_0512900	16.7568	15.0387
PF3D7_0804800	110.116	7.51935			PF3D7_0513000	268.906	255.658
PF3D7_0804900	111.712	63.9145			PF3D7_0513100	173.153	70.1806
PF3D7_0805500	127.671	11.279			PF3D7_0513200	3186.98	2175.6
PF3D7_0805600	93.3591	46.3693			PF3D7_0513300	4277.76	1126.65
PF3D7_0805700	137.246	99.0048			PF3D7_0513400	71.8147	112.79
PF3D7_0806000	35.9074	40.1032			PF3D7_0513500	532.227	220.568
PF3D7_0806400	298.43	86.4725			PF3D7_0513600	2300.46	5312.42
PF3D7_0806500	82.188	40.1032			PF3D7_0513700	5.58559	65.1677
PF3D7_0806700	68.623	16.2919			PF3D7_0513800	15.9588	53.8887
PF3D7_0806800	985.458	261.924			PF3D7_0514100	106.126	330.851
PF3D7_0807000	1056.47	313.306			PF3D7_0514200	759.64	196.756
PF3D7_0806900	91.7633	25.0645			PF3D7_0514300	256.937	632.879
PF3D7_0807100	309.601	154.147			PF3D7_0514600	134.054	363.435
PF3D7_0807200	387.002	142.868			PF3D7_0514800	1046.9	495.024
PF3D7_0807300	19.9485	17.5451			PF3D7_0514900	630.374	334.611
PF3D7_0807500	110.116	41.3564			PF3D7_0515000	2185.56	1528.93
PF3D7_0807600	2151.25	1119.13			PF3D7_0515100	46.2806	45.1161
PF3D7_0807700	93.3591	18.7984			PF3D7_0515200	32.7156	12.5322
PF3D7_0807800	101.339	48.8758			PF3D7_0515300	2971.53	859.712
PF3D7_0807900	130.862	23.8113			PF3D7_0515400	5.58559	109.031
PF3D7_0808100	43.0888	8.77257			PF3D7_0515600	12.7671	284.482
PF3D7_0808300	77.4003	33.8371			PF3D7_0515700	16.7568	314.559
PF3D7_0808400	40.695	10.0258			PF3D7_0515800	200.283	17.5451
PF3D7_0808700	49.4724	6.26612			PF3D7_0515900	133.256	182.971
PF3D7_0809200	54.26	45.1161			PF3D7_0516000	227.413	587.762
PF3D7_0809400	78.9962	63.9145			PF3D7_0516100	33.5135	160.413
PF3D7_0809900	32.7156	6.26612			PF3D7_0516200	19845.6	4540.43
PF3D7_0810000	57.4518	16.2919			PF3D7_0516300	1070.04	365.942
PF3D7_0810300	18.3527	26.3177			PF3D7_0516400	109.318	129.082
PF3D7_0810500	48.6744	16.2919			PF3D7_0516600	1085.2	1426.17
PF3D7_0810600	249.756	302.027			PF3D7_0516700	1769.83	1491.34
PF3D7_0810700	18.3527	13.7855			PF3D7_0516800	251.352	1747
PF3D7_0811200	78.1983	20.0516			PF3D7_0516900	62278.5	13612.5
PF3D7_0811300	97.3488	112.79			PF3D7_0517000	11728.9	7876.52
PF3D7_0811400	90.9653	175.451			PF3D7_0517100	146.023	115.297
PF3D7_0811500	43.0888	93.9919			PF3D7_0517200	1414.75	604.054
PF3D7_0811900	35.1094	32.5838			PF3D7_0517300	27485.1	4234.65
PF3D7_0812100	45.4827	23.8113			PF3D7_0517400	7514.21	2694.43
PF3D7_0812220	74.2085	61.408			PF3D7_0517500	31.1197	182.971
PF3D7_0812400	169.962	60.1548			PF3D7_0517600	63.8353	57.6483
PF3D7_0812500	274.492	78.9532			PF3D7_0517700	5990.94	4316.11
PF3D7_0812700	25.5341	18.7984			PF3D7_0517900	125.277	107.777
PF3D7_0812900	27.9279	16.2919			PF3D7_0518000	1567.16	365.942
PF3D7_0813000	59.0477	15.0387			PF3D7_0518100	323.964	463.693
PF3D7_0813300	596.86	453.667			PF3D7_0518200	7.18147	31.3306
PF3D7_0813400	474.775	147.881			PF3D7_0518300	1002.21	750.682
PF3D7_0813600	114.106	66.4209			PF3D7_0518500	4532.31	1975.08
PF3D7_0813700	257.735	101.511			PF3D7_0518600	35.1094	434.869
PF3D7_0813800	77.4003	25.0645			PF3D7_0518700	148.417	652.93
PF3D7_0813900	1958.15	550.166			PF3D7_0518800	6.38353	61.408
PF3D7_0814000	762.034	184.224			PF3D7_0519000	12.7671	104.018
PF3D7_0814100	232.201	60.1548			PF3D7_0519100	41.493	18.7984
PF3D7_0814200	891.301	363.435			PF3D7_0519200	2761.68	1521.42
PF3D7_0814300	44.6847	7.51935			PF3D7_0519300	28.7259	160.413
PF3D7_0814900	108.52	8.77257			PF3D7_0519400	27535.4	8421.67
PF3D7_0815000	316.783	80.2064			PF3D7_0519500	11969.1	14143.9
PF3D7_0815200	77.4003	87.7257			PF3D7_0519600	1536.84	868.485
PF3D7_0815500	2784.02	1701.88			PF3D7_0519700	8478.13	3021.53
PF3D7_0815600	442.857	165.426			PF3D7_0519800	23384.5	5966.6
PF3D7_0815800	35.1094	121.563			PF3D7_0519900	656.706	150.387
PF3D7_0816000	109.318	43.8629			PF3D7_0520000	20061.8	7345.15
PF3D7_0816200	65.4312	21.3048			PF3D7_0520100	769.215	650.424
PF3D7_0816600	86.1777	45.1161			PF3D7_0520200	364.659	431.109
PF3D7_0816700	20.7465	37.5967			PF3D7_0520300	588.083	189.237
PF3D7_0816800	42.2909	33.8371			PF3D7_0520400	38.3012	169.185
PF3D7_0817200	16.7568	22.558			PF3D7_0520500	9.5753	152.893
PF3D7_0817300	416.525	454.921			PF3D7_0520600	1427.52	1225.65
PF3D7_0817500	176.345	37.5967			PF3D7_0520700	694.209	500.037
PF3D7_0817600	418.919	162.919			PF3D7_0520800	2246.2	1080.28
PF3D7_0818000	120.489	21.3048			PF3D7_0520900	4016.04	1738.22
PF3D7_0818200	150.013	50.129			PF3D7_0521000	2127.31	1973.83
PF3D7_0818400	67.825	35.0903			PF3D7_0521200	15.1609	35.0903
PF3D7_0818500	891.301	109.031			PF3D7_0521300	4857.87	1658.02
PF3D7_0818700	933.591	114.043			PF3D7_0521400	446.049	411.058
PF3D7_0818800	72.6127	28.8242			PF3D7_0521500	303.218	516.329
PF3D7_0818900	1557.58	1285.81			PF3D7_0521600	39.8971	10.0258
PF3D7_0819000	434.08	144.121			PF3D7_0521700	86.9756	67.6741
PF3D7_0819100	47.0785	16.2919			PF3D7_0521800	34.3115	25.0645
PF3D7_0819500	11.9691	28.8242			PF3D7_0521900	137.246	667.969
PF3D7_0819600	49.4724	71.4338			PF3D7_0522000	709.37	380.98
PF3D7_0819700	23.9382	16.2919			PF3D7_0522100	220.232	246.885
PF3D7_0820000	487.542	171.692			PF3D7_0522200	581.699	121.563
PF3D7_0820200	19.9485	13.7855			PF3D7_0522300	1193.72	496.277
PF3D7_0820300	505.097	140.361			PF3D7_0522400	2360.31	1809.66
PF3D7_0820400	15.9588	10.0258			PF3D7_0522500	7.18147	13.7855
PF3D7_0820500	100.541	66.4209			PF3D7_0522800	706.976	332.105
PF3D7_0820900	34.3115	11.279			PF3D7_0522900	74.2085	486.251
PF3D7_0821100	77.4003	22.558			PF3D7_0523000	5757.94	4116.84
PF3D7_0821200	70.2188	16.2919			PF3D7_0523100	368.649	304.534
PF3D7_0821300	93.3591	26.3177			PF3D7_0523200	39.8971	63.9145
PF3D7_0821400	40.695	38.85			PF3D7_0523300	15.1609	33.8371
PF3D7_0821500	68.623	23.8113			PF3D7_0523400	1485.77	1145.45
PF3D7_0821600	134.852	22.558			PF3D7_0523700	28.7259	139.108
PF3D7_0821700	350.296	92.7386			PF3D7_0523800	1184.94	337.118
PF3D7_0821800	112.51	55.1419			PF3D7_0523900	2877.38	156.653
PF3D7_0821900	86.1777	136.602			PF3D7_0524000	26012.1	11057.2
PF3D7_0822000	56.6538	26.3177			PF3D7_0524100	2447.29	1036.42
PF3D7_0822200	33.5135	11.279			PF3D7_0524300	1294.26	887.283
PF3D7_0822300	123.681	43.8629			PF3D7_0524400	1734.72	993.807
PF3D7_0822500	51.0682	11.279			PF3D7_0524500	381.416	119.056
PF3D7_0822600	162.78	105.271			PF3D7_0524600	39.8971	198.01
PF3D7_0822800	43.8868	25.0645			PF3D7_0524700	103.732	265.684
PF3D7_0822900	632.768	244.379			PF3D7_0524800	71.8147	235.606
PF3D7_0823000	17.5547	7.51935			PF3D7_0524900	2213.49	2245.78
PF3D7_0823100	146.821	18.7984			PF3D7_0525000	4602.53	8580.83
PF3D7_0823200	79.7941	23.8113			PF3D7_0525100	1547.21	1042.68
PF3D7_0823300	187.516	338.371			PF3D7_0525200	518.662	646.664
PF3D7_0823800	92.5612	141.614			PF3D7_0525400	11.1712	31.3306
PF3D7_0824400	9.5753	30.0774			PF3D7_0525500	1903.09	1125.4
PF3D7_0824800	251.352	294.508			PF3D7_0525800	19.1506	61.408
PF3D7_0824900	339.923	289.495			PF3D7_0526000	305.612	278.216
PF3D7_0825000	114.904	33.8371			PF3D7_0526200	15.9588	318.319
PF3D7_0825400	114.106	8.77257			PF3D7_0526300	1045.3	442.388
PF3D7_0825500	81.39	33.8371			PF3D7_0526400	12.7671	7.51935
PF3D7_0825600	30.3218	17.5451			PF3D7_0526500	7013.9	2161.81
PF3D7_0826100	1157.81	518.835			PF3D7_0526600	2973.13	1277.04
PF3D7_0826500	94.1571	58.9016			PF3D7_0526700	232.999	246.885
PF3D7_0826600	21.5444	10.0258			PF3D7_0526800	5428.4	3178.18
PF3D7_0826700	766.822	209.289			PF3D7_0526900	8753.42	3070.4
PF3D7_0826900	169.962	151.64			PF3D7_0527000	65.4312	819.609
PF3D7_0827000	119.691	82.7128			PF3D7_0527100	1780.21	506.303
PF3D7_0827100	18.3527	16.2919			PF3D7_0527200	3422.37	2084.11
PF3D7_0827300	131.66	35.0903			PF3D7_0527300	869.756	587.762
PF3D7_0827800	458.018	131.589			PF3D7_0527400	1960.54	650.424
PF3D7_0827900	543.398	144.121			PF3D7_0527500	17750.2	7993.07
PF3D7_0828200	119.691	203.022			PF3D7_0527600	202.677	567.711
PF3D7_0828300	254.543	231.847			PF3D7_0527900	3147.08	1298.34
PF3D7_0829000	79.7941	47.6225			PF3D7_0528000	459.614	234.353
PF3D7_0829100	72.6127	11.279			PF3D7_0528100	1616.63	1292.07
PF3D7_0829300	56.6538	23.8113			PF3D7_0528200	4668.75	2876.15
PF3D7_0829400	624.788	228.087			PF3D7_0528400	9.5753	61.408
PF3D7_0829900	20.7465	82.7128			PF3D7_0528500	130.064	97.7515
PF3D7_0830000	19.9485	6.26612			PF3D7_0528600	2019.59	389.753
PF3D7_0830400	176.345	43.8629			PF3D7_0528700	718.147	334.611
PF3D7_0830500	1191.33	31.3306			PF3D7_0528800	1381.24	1219.39
PF3D7_0830600	92.5612	32.5838			PF3D7_0528900	63.8353	63.9145
PF3D7_0830700	39.8971	36.3435			PF3D7_0529000	1527.26	1081.53
PF3D7_0830800	420.515	1075.27			PF3D7_0529100	67.0271	27.5709
PF3D7_0830900	64.6333	130.335			PF3D7_0529300	22.3424	11.279
PF3D7_0831200	81.39	15.0387			PF3D7_0529400	729.318	1130.41
PF3D7_0831300	59.8456	90.2322			PF3D7_0529500	435.676	201.769
PF3D7_0831500	475.573	552.672			PF3D7_0529700	7.97941	41.3564
PF3D7_0831700	4913.72	481.238			PF3D7_0529800	138.842	849.686
PF3D7_0831800	279.279	43.8629			PF3D7_0529900	3253.21	725.617
PF3D7_0601900	319.974	204.276			PF3D7_0530000	777.993	99.0048
PF3D7_0602100	25.5341	35.0903			PF3D7_0530100	957.53	280.722
PF3D7_0602400	88.5715	55.1419			PF3D7_0530200	6.38353	76.4467
PF3D7_0602500	278.482	305.787			PF3D7_0530300	11.9691	256.911
PF3D7_0602600	59.0477	36.3435			PF3D7_0530400	6.38353	52.6354
PF3D7_0602900	63.8353	6.26612			PF3D7_0530600	1019.77	665.462
PF3D7_0603200	144.427	144.121			PF3D7_0530700	1257.56	527.608
PF3D7_0603300	18.3527	21.3048			PF3D7_0530900	23.9382	236.86
PF3D7_0603400	132.458	131.589			PF3D7_0531000	2282.11	365.942
PF3D7_0603800	20.7465	28.8242			PF3D7_0531100	16.7568	73.9403
PF3D7_0604300	8.77736	27.5709			PF3D7_0531200	5.58559	37.5967
PF3D7_0604500	201.081	251.898			PF3D7_0531300	4.78765	71.4338
PF3D7_0604900	33.5135	20.0516			PF3D7_0531400	379.82	288.242
PF3D7_0605100	142.034	66.4209			PF3D7_0531500	33.5135	21.3048
PF3D7_0605200	5.58559	67.6741			PF3D7_0531600	14299.9	11717.7
PF3D7_0605900	21.5444	6.26612			PF3D7_0532000	95288.6	67835.8
PF3D7_0606000	859.383	322.079			PF3D7_0532100	26861.1	31301.8
PF3D7_0606100	278.482	75.1935			PF3D7_0532200	1443.48	214.301
PF3D7_0606200	47.0785	20.0516			PF3D7_0532300	75970.4	60055.8
PF3D7_0606500	82.188	31.3306			PF3D7_0532400	22789.2	29685.1
PF3D7_0606600	477.169	195.503			PF3D7_0532500	214.646	803.317
PF3D7_0606700	157.992	37.5967			PF3D7_0532600	177.143	2478.88
PF3D7_0606800	317.581	149.134			PF3D7_0800100	45.4827	38.85
PF3D7_0606900	40.695	26.3177			PF3D7_0800200	30.3218	60.1548
PF3D7_0607000	378.224	278.216			PF3D7_0800300	99.7427	40.1032
PF3D7_0607300	93.3591	48.8758			PF3D7_0800700	126.075	288.242
PF3D7_0607400	16.7568	22.558			PF3D7_0800800	71.0168	139.108
PF3D7_0607600	55.058	146.627			PF3D7_0801000	6215.96	4402.58
PF3D7_0607900	317.581	92.7386			PF3D7_0801100	51.8662	114.043
PF3D7_0608000	32.7156	28.8242			PF3D7_0801400	11.1712	82.7128
PF3D7_0608100	236.989	136.602			PF3D7_0801500	1394.8	1166.75
PF3D7_0608200	173.153	70.1806			PF3D7_0801700	2159.23	1550.24
PF3D7_0608300	21.5444	13.7855			PF3D7_0801800	23163.4	14415.8
PF3D7_0608500	134.852	22.558			PF3D7_0801900	6783.3	5078.07
PF3D7_0608700	182.729	41.3564			PF3D7_0802000	19316.6	28854.3
PF3D7_0608900	33.5135	16.2919			PF3D7_0802100	46.2806	1090.31
PF3D7_0609000	706.976	238.113			PF3D7_0802200	260.129	642.904
PF3D7_0609100	44.6847	18.7984			PF3D7_0802300	2757.69	1772.06
PF3D7_0609300	77.4003	51.3822			PF3D7_0802400	2196.73	1337.19
PF3D7_0609400	113.308	45.1161			PF3D7_0802500	851.403	312.053
PF3D7_0609700	1575.14	219.314			PF3D7_0802600	1102.75	417.324
PF3D7_0609800	50.2703	22.558			PF3D7_0802800	7.97941	228.087
PF3D7_0609900	22.3424	6.26612			PF3D7_0802900	22.3424	41.3564
PF3D7_0610100	134.054	43.8629			PF3D7_0803000	2136.89	1267.01
PF3D7_0610200	84.5818	52.6354			PF3D7_0803100	4071.89	5452.78
PF3D7_0610400	14.3629	32.5838			PF3D7_0803200	9.5753	229.34
PF3D7_0610500	147.619	4323.63			PF3D7_0803400	35.1094	964.983
PF3D7_0610600	27.9279	7.51935			PF3D7_0803500	568.134	443.642
PF3D7_0610800	85.3797	47.6225			PF3D7_0803600	1962.94	527.608
PF3D7_0610900	601.648	249.392			PF3D7_0803700	51.0682	135.348
PF3D7_0611300	19.9485	18.7984			PF3D7_0803800	3881.98	2559.09
PF3D7_0611700	189.112	21.3048			PF3D7_0803900	119.691	16.2919
PF3D7_0611800	55.8559	58.9016			PF3D7_0804000	24979.6	5782.38
PF3D7_0612000	67.825	170.439			PF3D7_0804100	11.1712	20.0516
PF3D7_0612100	40.695	22.558			PF3D7_0804200	20.7465	20.0516
PF3D7_0612200	31.9177	55.1419			PF3D7_0804300	1386.82	649.171
PF3D7_0612500	12.7671	25.0645			PF3D7_0804400	82.188	208.035
PF3D7_0612700	41.493	42.6096			PF3D7_0804500	7901.22	4366.24
PF3D7_0612800	35.9074	15.0387			PF3D7_0804600	1887.13	1047.7
PF3D7_0612900	122.085	78.9532			PF3D7_0804700	5667.78	2061.55
PF3D7_0613600	32.7156	33.8371			PF3D7_0804800	3267.57	674.235
PF3D7_0614200	55.058	15.0387			PF3D7_0804900	675.058	946.185
PF3D7_0614300	182.729	68.9274			PF3D7_0805300	15.9588	350.903
PF3D7_0614400	513.874	146.627			PF3D7_0805400	316.783	726.87
PF3D7_0614500	1169.78	463.693			PF3D7_0805500	1540.03	285.735
PF3D7_0615100	35.9074	15.0387			PF3D7_0805600	2068.26	1607.89
PF3D7_0615300	3.98971	25.0645			PF3D7_0805700	14.3629	179.211
PF3D7_0615400	163.578	93.9919			PF3D7_0805900	522.652	129.082
PF3D7_0615600	120.489	40.1032			PF3D7_0806000	716.551	1094.07
PF3D7_0615700	26.3321	11.279			PF3D7_0806100	537.015	780.759
PF3D7_0615800	38.3012	6.26612			PF3D7_0806300	18.3527	195.503
PF3D7_0615900	23.1403	67.6741			PF3D7_0806400	6.38353	7.51935
PF3D7_0616000	12.7671	25.0645			PF3D7_0806500	2264.56	1092.81
PF3D7_0616300	5.58559	32.5838			PF3D7_0806600	2209.5	382.234
PF3D7_0616400	15.9588	7.51935			PF3D7_0806700	1414.75	694.287
PF3D7_0616900	346.307	319.572			PF3D7_0806800	12827.7	6268.63
PF3D7_0617000	33.5135	46.3693			PF3D7_0807000	675.856	412.311
PF3D7_0617100	144.427	38.85			PF3D7_0806900	982.266	263.177
PF3D7_0617200	287.259	90.2322			PF3D7_0807100	1140.26	1016.37
PF3D7_0617800	213.848	137.855			PF3D7_0807200	134.852	300.774
PF3D7_0617900	240.978	16.2919			PF3D7_0807300	802.729	322.079
PF3D7_0618100	284.865	191.743			PF3D7_0807400	6.38353	21.3048
PF3D7_0618200	185.92	37.5967			PF3D7_0807500	2707.42	1175.52
PF3D7_0618300	218.636	76.4467			PF3D7_0807600	10603	7535.64
PF3D7_0618800	161.982	72.687			PF3D7_0807700	885.715	416.071
PF3D7_0619000	339.125	105.271			PF3D7_0807800	4239.46	1637.96
PF3D7_0619200	63.8353	47.6225			PF3D7_0807900	3759.9	1932.47
PF3D7_0619300	83.7838	28.8242			PF3D7_0808000	74.2085	159.16
PF3D7_0619400	43.0888	18.7984			PF3D7_0808100	86.1777	213.048
PF3D7_0619500	34.3115	18.7984			PF3D7_0808200	13.565	56.3951
PF3D7_0619800	65.4312	62.6612			PF3D7_0808300	763.63	543.9
PF3D7_0620500	67.825	60.1548			PF3D7_0808400	564.942	229.34
PF3D7_0621200	267.31	129.082			PF3D7_0808450	6.38353	13.7855
PF3D7_0621300	86.1777	136.602			PF3D7_0808600	189.91	45.1161
PF3D7_0621800	195.496	87.7257			PF3D7_0808700	260.129	218.061
PF3D7_0621900	610.425	699.299			PF3D7_0808900	4.78765	186.731
PF3D7_0622100	24.7362	7.51935			PF3D7_0809100	213.848	53.8887
PF3D7_0622200	849.01	185.477			PF3D7_0809200	1716.37	1388.57
PF3D7_0622400	19.9485	6.26612			PF3D7_0809400	13.565	210.542
PF3D7_0622800	462.008	185.477			PF3D7_0809500	174.749	131.589
PF3D7_0622900	564.942	38.85			PF3D7_0809600	62.2394	501.29
PF3D7_0623100	294.44	175.451			PF3D7_0809800	15.1609	76.4467
PF3D7_0623200	20.7465	32.5838			PF3D7_0809900	2323.61	387.246
PF3D7_0623300	315.985	80.2064			PF3D7_0810000	502.703	214.301
PF3D7_0623600	31.9177	8.77257			PF3D7_0810200	27.9279	126.576
PF3D7_0623700	90.1674	23.8113			PF3D7_0810300	67.0271	1105.34
PF3D7_0623800	2717.79	620.346			PF3D7_0810400	114.904	185.477
PF3D7_0624000	99.7427	67.6741			PF3D7_0810500	1612.64	364.688
PF3D7_0624100	7.97941	117.803			PF3D7_0810600	2264.56	4145.67
PF3D7_0624200	7.97941	26.3177			PF3D7_0810700	55.8559	38.85
PF3D7_0624400	15.9588	13.7855			PF3D7_0810800	74.2085	378.474
PF3D7_0624600	1769.04	647.917			PF3D7_0811000	5.58559	76.4467
PF3D7_0624700	86.9756	47.6225			PF3D7_0811100	19.1506	25.0645
PF3D7_0625400	489.936	176.705			PF3D7_0811200	1610.25	914.854
PF3D7_0625500	55.058	12.5322			PF3D7_0811300	6176.86	4619.39
PF3D7_0626000	29.5238	12.5322			PF3D7_0811400	1667.7	4416.36
PF3D7_0626100	55.058	63.9145			PF3D7_0811500	541.802	763.214
PF3D7_0626200	71.8147	77.6999			PF3D7_0811600	23.1403	93.9919
PF3D7_0626700	59.8456	15.0387			PF3D7_0811700	3.98971	8.77257
PF3D7_0626800	463.604	136.602			PF3D7_0811800	58.2497	66.4209
PF3D7_0627100	529.035	114.043			PF3D7_0811900	56.6538	206.782
PF3D7_0627300	120.489	55.1419			PF3D7_0812000	78.9962	78.9532
PF3D7_0627500	101.339	22.558			PF3D7_0812100	1321.39	917.361
PF3D7_0627700	159.588	20.0516			PF3D7_0812220	13.565	18.7984
PF3D7_0627800	40.695	47.6225			PF3D7_0812200	3.98971	7.51935
PF3D7_0628100	5.58559	33.8371			PF3D7_0812400	2904.51	2280.87
PF3D7_0628200	927.208	240.619			PF3D7_0812500	7690.56	4096.79
PF3D7_0628300	196.294	33.8371			PF3D7_0812600	464.402	105.271
PF3D7_0628600	33.5135	6.26612			PF3D7_0812700	520.258	444.895
PF3D7_0628700	21.5444	25.0645			PF3D7_0812800	82.188	7.51935
PF3D7_0628800	109.318	99.0048			PF3D7_0812900	93.3591	47.6225
PF3D7_0629200	72.6127	40.1032			PF3D7_0813000	5933.49	2165.57
PF3D7_0629400	142.034	144.121			PF3D7_0813100	27.9279	132.842
PF3D7_0629500	82.9859	68.9274			PF3D7_0813200	139.64	162.919
PF3D7_0629600	21.5444	6.26612			PF3D7_0813300	14935.9	16849.6
PF3D7_0629700	892.098	401.032			PF3D7_0813400	19704.4	8535.71
PF3D7_0629800	226.615	56.3951			PF3D7_0813500	138.044	126.576
PF3D7_0629900	41.493	11.279			PF3D7_0813600	3528.5	1465.02
PF3D7_0630600	22.3424	11.279			PF3D7_0813700	497.117	919.867
PF3D7_0630700	15.9588	8.77257			PF3D7_0813800	6.38353	81.4596
PF3D7_0630900	24.7362	63.9145			PF3D7_0813900	15859.9	6048.06
PF3D7_0632800	29.5238	10.0258			PF3D7_0814000	43259.6	13746.6
PF3D7_0201500	216.242	196.756			PF3D7_0814100	655.908	284.482
PF3D7_0201600	473.977	275.709			PF3D7_0814200	52608.3	26829
PF3D7_0201700	248.958	7.51935			PF3D7_0814300	1600.67	812.09
PF3D7_0201800	201.081	83.9661			PF3D7_0814400	33.5135	72.687
PF3D7_0201900	4576.19	4903.87			PF3D7_0814500	877.736	164.172
PF3D7_0202000	38003.6	4778.55			PF3D7_0814900	2180.77	708.072
PF3D7_0202100	165.174	48.8758			PF3D7_0815000	40.695	37.5967
PF3D7_0202200	379.022	10.0258			PF3D7_0815100	8.77736	55.1419
PF3D7_0202400	115.701	122.816			PF3D7_0815200	1026.95	1164.25
PF3D7_0202500	95472.1	169.185			PF3D7_0815300	35.1094	50.129
PF3D7_0202600	338.327	57.6483			PF3D7_0815500	112.51	144.121
PF3D7_0203200	136.448	25.0645			PF3D7_0815600	7208.6	3661.92
PF3D7_0203600	78.9962	36.3435			PF3D7_0815700	11.1712	11.279
PF3D7_0203700	572.124	170.439			PF3D7_0815800	941.571	5200.88
PF3D7_0204100	36.7053	15.0387			PF3D7_0815900	9.5753	22.558
PF3D7_0204200	292.047	66.4209			PF3D7_0816000	2758.48	1448.73
PF3D7_0204300	430.09	248.139			PF3D7_0816100	1371.66	160.413
PF3D7_0204500	23.9382	7.51935			PF3D7_0816200	43.8868	86.4725
PF3D7_0204600	28.7259	13.7855			PF3D7_0816300	209.061	78.9532
PF3D7_0204700	31.9177	15.0387			PF3D7_0816400	9.5753	53.8887
PF3D7_0205500	16.7568	11.279			PF3D7_0816600	2343.55	1310.87
PF3D7_0205700	76.6024	6.26612			PF3D7_0816700	199.485	129.082
PF3D7_0205800	204.273	45.1161			PF3D7_0816800	11.1712	251.898
PF3D7_0205900	172.355	37.5967			PF3D7_0816900	21.5444	36.3435
PF3D7_0206000	166.77	38.85			PF3D7_0817100	38.3012	194.25
PF3D7_0206100	27.9279	8.77257			PF3D7_0817200	467.594	391.006
PF3D7_0206300	64.6333	83.9661			PF3D7_0817300	5446.75	8941.76
PF3D7_0206500	109.318	68.9274			PF3D7_0817400	132.458	146.627
PF3D7_0206600	142.034	13.7855			PF3D7_0817500	6241.5	2243.27
PF3D7_0206700	27.9279	18.7984			PF3D7_0817600	26.3321	174.198
PF3D7_0206800	787.568	362.182			PF3D7_0817700	10.3732	51.3822
PF3D7_0207100	5.58559	46.3693			PF3D7_0817900	1968.52	432.363
PF3D7_0208100	130.064	52.6354			PF3D7_0818000	2145.66	621.6
PF3D7_0208200	44.6847	25.0645			PF3D7_0818100	6.38353	25.0645
PF3D7_0208300	138.044	62.6612			PF3D7_0818200	10238.4	4217.1
PF3D7_0208400	287.259	114.043			PF3D7_0818300	162.78	81.4596
PF3D7_0208600	138.842	93.9919			PF3D7_0818400	3252.41	1512.64
PF3D7_0208700	85.3797	38.85			PF3D7_0818500	10529.6	1741.98
PF3D7_0208800	18.3527	8.77257			PF3D7_0818600	22.3424	56.3951
PF3D7_0209000	8.77736	92.7386			PF3D7_0818700	21454.2	3947.66
PF3D7_0209100	32.7156	10.0258			PF3D7_0818800	1777.81	837.154
PF3D7_0209200	37.5032	7.51935			PF3D7_0818900	60301.2	49759.3
PF3D7_0209300	24.7362	13.7855			PF3D7_0819000	10532.8	4086.77
PF3D7_0209400	27.9279	18.7984			PF3D7_0819100	1339.74	985.035
PF3D7_0209700	188.314	87.7257			PF3D7_0819200	44.6847	37.5967
PF3D7_0209800	319.177	177.958			PF3D7_0819400	4.78765	23.8113
PF3D7_0210000	1881.55	152.893			PF3D7_0819500	373.437	2531.51
PF3D7_0210100	67.0271	8.77257			PF3D7_0819600	1759.46	466.2
PF3D7_0210200	1257.56	837.154			PF3D7_0819800	18.3527	334.611
PF3D7_0210300	10.3732	33.8371			PF3D7_0819900	550.58	120.31
PF3D7_0210500	17.5547	26.3177			PF3D7_0820000	8250.71	3493.99
PF3D7_0210800	19.9485	10.0258			PF3D7_0820100	139.64	129.082
PF3D7_0210900	359.074	115.297			PF3D7_0820200	675.856	1478.81
PF3D7_0211700	24.7362	88.979			PF3D7_0820300	7712.1	2643.05
PF3D7_0211800	1825.69	335.864			PF3D7_0820500	1346.93	1576.56
PF3D7_0211900	1543.22	716.845			PF3D7_0820700	21.5444	144.121
PF3D7_0212100	78.9962	41.3564			PF3D7_0820800	6.38353	31.3306
PF3D7_0212200	52.6641	22.558			PF3D7_0820900	1307.03	411.058
PF3D7_0212300	94.1571	55.1419			PF3D7_0821000	11.1712	77.6999
PF3D7_0212400	340.721	122.816			PF3D7_0821100	1815.32	686.767
PF3D7_0212500	678.25	204.276			PF3D7_0821200	566.538	266.937
PF3D7_0212800	4.78765	307.04			PF3D7_0821300	3311.46	1042.68
PF3D7_0212900	36.7053	6.26612			PF3D7_0821400	1401.19	397.272
PF3D7_0213100	320.772	105.271			PF3D7_0821500	1238.41	536.38
PF3D7_0213200	55.058	22.558			PF3D7_0821600	1334.96	686.767
PF3D7_0213400	66.2291	109.031			PF3D7_0821700	11064.3	5670.84
PF3D7_0213900	55.058	52.6354			PF3D7_0821800	3278.74	3336.08
PF3D7_0214000	712.562	220.568			PF3D7_0821900	10.3732	20.0516
PF3D7_0214100	164.376	40.1032			PF3D7_0822000	31.1197	119.056
PF3D7_0214300	108.52	164.172			PF3D7_0822100	385.406	449.908
PF3D7_0214400	698.199	139.108			PF3D7_0822200	282.471	139.108
PF3D7_0214600	6.38353	30.0774			PF3D7_0822300	376.628	275.709
PF3D7_0214800	146.023	48.8758			PF3D7_0822400	339.125	174.198
PF3D7_0215000	376.628	22.558			PF3D7_0822500	32.7156	42.6096
PF3D7_0215300	25.5341	11.279			PF3D7_0822600	3562.01	1140.43
PF3D7_0215400	490.734	71.4338			PF3D7_0822700	12.7671	22.558
PF3D7_0215500	47.8765	80.2064			PF3D7_0822800	796.345	401.032
PF3D7_0215600	78.9962	107.777			PF3D7_0822900	64.6333	85.2193
PF3D7_0215700	102.136	40.1032			PF3D7_0823000	214.646	131.589
PF3D7_0216100	10.3732	170.439			PF3D7_0823100	1568.75	581.496
PF3D7_0216200	47.8765	17.5451			PF3D7_0823200	3969.76	2081.61
PF3D7_0216300	39.0991	6.26612			PF3D7_0823300	3972.15	8481.83
PF3D7_0216600	47.8765	17.5451			PF3D7_0823500	15.1609	90.2322
PF3D7_0216700	4.78765	48.8758			PF3D7_0823600	89.3694	80.2064
PF3D7_0217400	78.1983	12.5322			PF3D7_0823700	272.896	312.053
PF3D7_0217500	652.716	268.19			PF3D7_0823800	1489.76	1884.85
PF3D7_0217600	135.65	48.8758			PF3D7_0823900	339.923	309.547
PF3D7_0217800	443.655	127.829			PF3D7_0824000	4.78765	137.855
PF3D7_0217900	218.636	28.8242			PF3D7_0824200	5.58559	41.3564
PF3D7_0218300	37.5032	28.8242			PF3D7_0824300	5.58559	106.524
PF3D7_0218400	107.722	57.6483			PF3D7_0824400	202.677	849.686
PF3D7_0218500	256.139	60.1548			PF3D7_0824500	161.982	531.367
PF3D7_0218600	267.31	231.847			PF3D7_0824600	438.868	298.268
PF3D7_0218700	111.712	23.8113			PF3D7_0824700	10.3732	28.8242
PF3D7_0218800	85.3797	13.7855			PF3D7_0824800	3743.14	2658.09
PF3D7_0219200	87.7736	15.0387			PF3D7_0824900	764.428	1122.89
PF3D7_0219400	23.9382	22.558			PF3D7_0825000	2135.29	1471.29
PF3D7_0220000	1548.8	120.31			PF3D7_0825300	43.8868	67.6741
PF3D7_0220100	480.361	145.374			PF3D7_0825400	12.7671	56.3951
PF3D7_0220200	639.949	340.877			PF3D7_0825500	4577.79	3165.65
PF3D7_0220600	197.889	170.439			PF3D7_0825600	6.38353	32.5838
PF3D7_0220700	157.194	47.6225			PF3D7_0825700	12.7671	111.537
PF3D7_1102300	23.1403	32.5838			PF3D7_0825800	28.7259	206.782
PF3D7_1102400	33.5135	26.3177			PF3D7_0825900	12.7671	167.932
PF3D7_1102500	34.3115	47.6225			PF3D7_0826000	122.085	532.621
PF3D7_1102700	583.295	70.1806			PF3D7_0826100	40075.8	20298.5
PF3D7_1102800	16464.7	850.94			PF3D7_0826200	4.78765	60.1548
PF3D7_1103000	25.5341	11.279			PF3D7_0826300	21.5444	139.108
PF3D7_1103100	3040.95	466.2			PF3D7_0826500	1901.49	828.382
PF3D7_1103400	33.5135	7.51935			PF3D7_0826600	29.5238	160.413
PF3D7_1103600	69.4209	15.0387			PF3D7_0826700	22617.6	10421.8
PF3D7_1103800	223.424	140.361			PF3D7_0826800	19.9485	13.7855
PF3D7_1103900	213.848	186.731			PF3D7_0826900	52.6641	228.087
PF3D7_1104000	48.6744	25.0645			PF3D7_0827000	6519.18	4974.05
PF3D7_1104100	261.725	58.9016			PF3D7_0827100	580.901	496.277
PF3D7_1104200	1330.17	338.371			PF3D7_0827200	28.7259	276.963
PF3D7_1104300	84.5818	48.8758			PF3D7_0827300	2570.17	1028.9
PF3D7_1104400	229.009	23.8113			PF3D7_0827400	86.1777	62.6612
PF3D7_1104600	27.13	13.7855			PF3D7_0827500	10.3732	137.855
PF3D7_1104700	82.188	25.0645			PF3D7_0827600	243.372	441.135
PF3D7_1104800	60.6435	71.4338			PF3D7_0827700	4.78765	23.8113
PF3D7_1104900	60.6435	25.0645			PF3D7_0827800	8815.66	2847.33
PF3D7_1105000	651.918	201.769			PF3D7_0827900	14409.2	5385.11
PF3D7_1105100	889.705	191.743			PF3D7_0828000	6.38353	17.5451
PF3D7_1105200	16.7568	11.279			PF3D7_0828100	102.934	75.1935
PF3D7_1105400	1396.4	358.422			PF3D7_0828200	1191.33	1105.34
PF3D7_1105500	2555.81	612.827			PF3D7_0828300	553.771	758.201
PF3D7_1105600	197.092	114.043			PF3D7_0828400	9.5753	10.0258
PF3D7_1105700	70.2188	18.7984			PF3D7_0828900	15.1609	35.0903
PF3D7_1105800	30.3218	37.5967			PF3D7_0829000	1224.04	775.746
PF3D7_1105900	78.1983	26.3177			PF3D7_0829100	6657.22	1333.43
PF3D7_1106000	20.7465	22.558			PF3D7_0829200	264.119	365.942
PF3D7_1106200	23.1403	62.6612			PF3D7_0829300	977.478	352.156
PF3D7_1106300	6.38353	52.6354			PF3D7_0829400	39.0991	141.614
PF3D7_1106400	68.623	33.8371			PF3D7_0829500	8.77736	184.224
PF3D7_1106500	91.7633	47.6225			PF3D7_0829900	151.609	1730.7
PF3D7_1106600	77.4003	73.9403			PF3D7_0830100	273.694	269.443
PF3D7_1106700	51.8662	31.3306			PF3D7_0830200	225.019	42.6096
PF3D7_1107300	754.055	1137.93			PF3D7_0830300	52.6641	38.85
PF3D7_1107400	39.0991	21.3048			PF3D7_0830400	6211.18	3392.48
PF3D7_1107500	23.1403	11.279			PF3D7_0830500	52191	2653.08
PF3D7_1107700	21.5444	21.3048			PF3D7_0830600	3017.81	1679.32
PF3D7_1107800	437.272	314.559			PF3D7_0830700	1200.1	1577.81
PF3D7_1107900	11.9691	46.3693			PF3D7_0830800	777.993	1406.12
PF3D7_1108000	313.591	176.705			PF3D7_0830900	1278.3	3917.58
PF3D7_1108400	198.687	60.1548			PF3D7_0831000	186.718	521.342
PF3D7_1108500	358.276	159.16			PF3D7_0831100	157.194	307.04
PF3D7_1108600	604.042	240.619			PF3D7_0831200	3534.08	903.575
PF3D7_1108700	548.186	289.495			PF3D7_0831300	728.52	1476.3
PF3D7_1108900	35.1094	8.77257			PF3D7_0831400	234.595	2106.67
PF3D7_1109400	438.868	110.284			PF3D7_0831500	4012.85	7252.41
PF3D7_1109900	203.475	57.6483			PF3D7_0831600	21.5444	15.0387
PF3D7_1110100	141.236	27.5709			PF3D7_0831700	258941	33367.1
PF3D7_1110200	293.642	82.7128			PF3D7_0831750	138.044	27.5709
PF3D7_1110300	215.444	141.614			PF3D7_0831800	103080	42108.4
PF3D7_1110400	760.438	714.338			PF3D7_0831900	5.58559	876.004
PF3D7_1110700	17.5547	45.1161			PF3D7_0832200	12.7671	52.6354
PF3D7_1110900	27.13	16.2919			PF3D7_0833300	34.3115	18.7984
PF3D7_1111200	33.5135	20.0516			PF3D7_0833500	47.0785	32.5838
PF3D7_1111300	86.1777	6.26612			PF3D7_0600200	174.749	11.279
PF3D7_1111400	15.9588	11.279			PF3D7_0601000	36.7053	28.8242
PF3D7_1111700	27.9279	15.0387			PF3D7_0601200	10.3732	32.5838
PF3D7_1112000	43.8868	7.51935			PF3D7_0601500	44.6847	28.8242
PF3D7_1113100	977.478	418.577			PF3D7_0601600	55.058	72.687
PF3D7_1113200	37.5032	7.51935			PF3D7_0601700	119.691	174.198
PF3D7_1113400	35.9074	10.0258			PF3D7_0601900	19782.6	18973.8
PF3D7_1113600	255.341	70.1806			PF3D7_0602000	77.4003	996.314
PF3D7_1113800	78.1983	37.5967			PF3D7_0602100	1089.99	1646.74
PF3D7_1114100	53.4621	18.7984			PF3D7_0602200	668.675	332.105
PF3D7_1114700	296.834	56.3951			PF3D7_0602400	1346.13	1072.76
PF3D7_1114800	42.2909	22.558			PF3D7_0602500	58.2497	95.2451
PF3D7_1115200	688.623	124.069			PF3D7_0602600	1453.05	1512.64
PF3D7_1115300	172.355	82.7128			PF3D7_0602700	165.174	66.4209
PF3D7_1115400	176.345	25.0645			PF3D7_0602800	156.397	78.9532
PF3D7_1115500	722.935	132.842			PF3D7_0602900	884.119	150.387
PF3D7_1115600	209.859	80.2064			PF3D7_0603000	322.368	329.598
PF3D7_1115700	121.287	198.01			PF3D7_0603200	9.5753	91.4854
PF3D7_1115800	156.397	30.0774			PF3D7_0603300	456.422	622.853
PF3D7_1115900	19.1506	8.77257			PF3D7_0603400	3171.02	3171.91
PF3D7_1116200	34.3115	10.0258			PF3D7_0603500	7.18147	20.0516
PF3D7_1116300	396.577	204.276			PF3D7_0603600	117.297	495.024
PF3D7_1116400	735.702	239.366			PF3D7_0603700	11.1712	36.3435
PF3D7_1116500	23.1403	23.8113			PF3D7_0603800	57.4518	147.881
PF3D7_1116700	1034.93	558.938			PF3D7_0603900	8.77736	82.7128
PF3D7_1116800	2070.66	368.448			PF3D7_0604000	14.3629	114.043
PF3D7_1117300	49.4724	10.0258			PF3D7_0604100	23.9382	156.653
PF3D7_1117400	120.489	66.4209			PF3D7_0604300	200.283	208.035
PF3D7_1117600	60.6435	12.5322			PF3D7_0604500	11672.3	18089
PF3D7_1117700	463.604	147.881			PF3D7_0604600	38.3012	364.688
PF3D7_1117900	44.6847	7.51935			PF3D7_0604700	31.1197	88.979
PF3D7_1118100	75.8044	18.7984			PF3D7_0604800	47.0785	92.7386
PF3D7_1118200	38.3012	31.3306			PF3D7_0604900	8.77736	81.4596
PF3D7_1118300	121.287	45.1161			PF3D7_0605000	3.98971	63.9145
PF3D7_1118400	26.3321	8.77257			PF3D7_0605100	1759.46	743.162
PF3D7_1118500	277.684	215.555			PF3D7_0605300	7.18147	137.855
PF3D7_1118600	558.559	605.308			PF3D7_0605400	29.5238	30.0774
PF3D7_1118900	45.4827	92.7386			PF3D7_0605600	30.3218	537.633
PF3D7_1119000	6.38353	30.0774			PF3D7_0605800	326.358	921.12
PF3D7_1119100	78.1983	15.0387			PF3D7_0605900	76.6024	30.0774
PF3D7_1119200	485.148	314.559			PF3D7_0606000	11080.2	5327.46
PF3D7_1119300	98.1468	36.3435			PF3D7_0606100	9247.34	6046.81
PF3D7_1119400	97.3488	32.5838			PF3D7_0606200	461.21	95.2451
PF3D7_1119500	20.7465	13.7855			PF3D7_0606400	17.5547	16.2919
PF3D7_1119600	40.695	17.5451			PF3D7_0606500	900.876	610.321
PF3D7_1119700	19.1506	13.7855			PF3D7_0606600	11250.2	4282.27
PF3D7_1119900	212.252	45.1161			PF3D7_0606700	5346.21	2066.57
PF3D7_1120000	189.112	179.211			PF3D7_0606800	107.722	159.16
PF3D7_1120100	588.881	179.211			PF3D7_0606900	572.124	433.616
PF3D7_1120400	23.1403	16.2919			PF3D7_0607000	18462.8	26401.7
PF3D7_1120500	81.39	100.258			PF3D7_0607100	18.3527	38.85
PF3D7_1120600	27.13	20.0516			PF3D7_0607200	7.18147	150.387
PF3D7_1121100	31.9177	72.687			PF3D7_0607300	8.77736	120.31
PF3D7_1121600	411.738	155.4			PF3D7_0607400	871.352	651.677
PF3D7_1121700	355.084	46.3693			PF3D7_0607500	51.0682	141.614
PF3D7_1122200	17.5547	6.26612			PF3D7_0607700	41.493	688.02
PF3D7_1122400	56.6538	22.558			PF3D7_0607900	25.5341	204.276
PF3D7_1122700	28.7259	7.51935			PF3D7_0608000	536.217	218.061
PF3D7_1122800	123.681	20.0516			PF3D7_0608100	2689.06	1536.45
PF3D7_1123000	505.097	201.769			PF3D7_0608200	48.6744	16.2919
PF3D7_1123100	252.149	137.855			PF3D7_0608300	199.485	165.426
PF3D7_1123300	24.7362	18.7984			PF3D7_0608310	268.906	271.95
PF3D7_1123400	222.626	144.121			PF3D7_0608400	5.58559	51.3822
PF3D7_1123500	115.701	32.5838			PF3D7_0608500	1251.97	833.395
PF3D7_1123600	110.116	15.0387			PF3D7_0608600	438.07	439.882
PF3D7_1123800	70.2188	32.5838			PF3D7_0608700	4272.18	2257.06
PF3D7_1123900	134.054	23.8113			PF3D7_0608800	1224.04	1754.51
PF3D7_1124000	134.852	30.0774			PF3D7_0608900	117.297	180.464
PF3D7_1124100	681.442	229.34			PF3D7_0609000	14979	6382.67
PF3D7_1124300	113.308	93.9919			PF3D7_0609100	1093.98	516.329
PF3D7_1124400	36.7053	13.7855			PF3D7_0609200	129.267	85.2193
PF3D7_1124500	17.5547	11.279			PF3D7_0609300	81.39	322.079
PF3D7_1124700	82.9859	21.3048			PF3D7_0609400	431.686	526.354
PF3D7_1124800	470.785	92.7386			PF3D7_0609500	14.3629	23.8113
PF3D7_1124900	717.349	124.069			PF3D7_0609700	27291.2	5041.72
PF3D7_1125000	144.427	48.8758			PF3D7_0609800	26.3321	63.9145
PF3D7_1125300	77.4003	56.3951			PF3D7_0609900	351.094	155.4
PF3D7_1125400	45.4827	27.5709			PF3D7_0610000	6.38353	41.3564
PF3D7_1125500	122.085	40.1032			PF3D7_0610100	4683.12	2120.46
PF3D7_1125900	175.547	82.7128			PF3D7_0610200	4319.26	3693.25
PF3D7_1126000	126.873	75.1935			PF3D7_0610400	147.619	4336.16
PF3D7_1126100	31.9177	7.51935			PF3D7_0610500	131.66	135.348
PF3D7_1126200	215.444	35.0903			PF3D7_0610600	122.085	472.466
PF3D7_1126400	128.469	13.7855			PF3D7_0610700	104.53	48.8758
PF3D7_1126500	47.0785	82.7128			PF3D7_0610800	2989.09	1939.99
PF3D7_1126600	66.2291	27.5709			PF3D7_0610900	10206.5	5897.68
PF3D7_1126900	25.5341	23.8113			PF3D7_0611300	5.58559	57.6483
PF3D7_1127000	51.0682	6.26612			PF3D7_0611400	232.999	359.676
PF3D7_1127100	56.6538	25.0645			PF3D7_0611600	78.9962	205.529
PF3D7_1127800	63.0374	21.3048			PF3D7_0611700	10670.9	3530.33
PF3D7_1127900	20.7465	13.7855			PF3D7_0611800	1887.13	3616.81
PF3D7_1128000	558.559	107.777			PF3D7_0611900	78.9962	179.211
PF3D7_1128100	15.9588	6.26612			PF3D7_0612000	19.9485	27.5709
PF3D7_1128400	35.1094	31.3306			PF3D7_0612100	1566.36	1967.56
PF3D7_1128500	66.2291	38.85			PF3D7_0612200	52.6641	939.919
PF3D7_1128900	22.3424	11.279			PF3D7_0612500	25.5341	76.4467
PF3D7_1129000	78.9962	50.129			PF3D7_0612600	281.673	283.229
PF3D7_1129100	804.325	398.526			PF3D7_0612700	48.6744	50.129
PF3D7_1129200	64.6333	41.3564			PF3D7_0612800	532.227	162.919
PF3D7_1129400	35.1094	48.8758			PF3D7_0612900	7309.94	4948.99
PF3D7_1129700	36.7053	20.0516			PF3D7_0613000	9.5753	30.0774
PF3D7_1129800	42.2909	7.51935			PF3D7_0613100	365.457	401.032
PF3D7_1129850	245.766	36.3435			PF3D7_0613300	10.3732	41.3564
PF3D7_1129900	102.136	85.2193			PF3D7_0613400	11.9691	139.108
PF3D7_1130000	80.5921	52.6354			PF3D7_0613500	33.5135	246.885
PF3D7_1130100	227.413	57.6483			PF3D7_0613700	1327.77	985.035
PF3D7_1130200	2177.58	505.05			PF3D7_0613800	67.825	1639.22
PF3D7_1130400	28.7259	12.5322			PF3D7_0613900	106.126	203.022
PF3D7_1130500	34.3115	10.0258			PF3D7_0614000	39.0991	78.9532
PF3D7_1130600	67.0271	149.134			PF3D7_0614100	153.205	124.069
PF3D7_1130700	132.458	141.614			PF3D7_0614200	1114.72	313.306
PF3D7_1131100	78.9962	63.9145			PF3D7_0614300	7606.78	5712.2
PF3D7_1131200	60.6435	60.1548			PF3D7_0614400	7558.1	2105.42
PF3D7_1131300	278.482	279.469			PF3D7_0614500	8805.28	6947.88
PF3D7_1131800	42.2909	110.284			PF3D7_0614700	7.97941	203.022
PF3D7_1132000	86.9756	56.3951			PF3D7_0614800	201.879	463.693
PF3D7_1132200	131.66	87.7257			PF3D7_0614900	19.9485	170.439
PF3D7_1132500	59.0477	31.3306			PF3D7_0615000	837.04	187.984
PF3D7_1132600	37.5032	15.0387			PF3D7_0615200	8.77736	102.764
PF3D7_1132900	63.0374	25.0645			PF3D7_0615300	35.9074	121.563
PF3D7_1133000	16.7568	10.0258			PF3D7_0615400	6249.48	5609.43
PF3D7_1133100	71.8147	97.7515			PF3D7_0615500	35.1094	338.371
PF3D7_1133200	16.7568	31.3306			PF3D7_0615600	2539.85	1010.1
PF3D7_1133600	17.5547	12.5322			PF3D7_0615700	643.939	226.834
PF3D7_1133700	1847.23	223.074			PF3D7_0615800	12.7671	104.018
PF3D7_1133800	46.2806	27.5709			PF3D7_0615900	446.049	2312.2
PF3D7_1133900	186.718	28.8242			PF3D7_0616000	128.469	667.969
PF3D7_1134000	43.0888	144.121			PF3D7_0616100	1470.61	299.521
PF3D7_1134100	26.3321	36.3435			PF3D7_0616200	119.691	870.991
PF3D7_1134200	31.9177	17.5451			PF3D7_0616300	144.427	205.529
PF3D7_1134500	102.934	71.4338			PF3D7_0616400	454.827	156.653
PF3D7_1134700	311.995	132.842			PF3D7_0616500	20.7465	46.3693
PF3D7_1134800	274.492	23.8113			PF3D7_0616600	7.97941	114.043
PF3D7_1135000	19.9485	12.5322			PF3D7_0616700	63.8353	309.547
PF3D7_1135100	40.695	37.5967			PF3D7_0616800	217.04	484.998
PF3D7_1135600	2244.61	437.375			PF3D7_0616900	1879.95	1079.03
PF3D7_1135700	29.5238	12.5322			PF3D7_0617000	450.039	590.269
PF3D7_1135800	22.3424	8.77257			PF3D7_0617100	5011.07	2309.69
PF3D7_1135900	72.6127	12.5322			PF3D7_0617200	29085.8	12364.3
PF3D7_1136300	1483.37	186.731			PF3D7_0617300	6.38353	26.3177
PF3D7_1136400	69.4209	20.0516			PF3D7_0617400	169.164	41.3564
PF3D7_1136500	101.339	56.3951			PF3D7_0617800	10476.2	8000.59
PF3D7_1136600	183.527	135.348			PF3D7_0617900	11192.7	3405.01
PF3D7_1136700	23.1403	10.0258			PF3D7_0618000	13.565	28.8242
PF3D7_1136900	35.9074	43.8629			PF3D7_0618100	52.6641	180.464
PF3D7_1137100	80.5921	25.0645			PF3D7_0618200	3226.87	1718.17
PF3D7_1137200	17.5547	6.26612			PF3D7_0618300	10670.9	6436.56
PF3D7_1137300	67.0271	42.6096			PF3D7_0618500	5.58559	132.842
PF3D7_1138200	19.9485	11.279			PF3D7_0618600	27.13	33.8371
PF3D7_1138500	145.225	70.1806			PF3D7_0618700	1163.4	320.826
PF3D7_1138600	24.7362	8.77257			PF3D7_0619000	12532.5	4214.6
PF3D7_1138700	225.817	53.8887			PF3D7_0619100	182.729	149.134
PF3D7_1138800	91.7633	41.3564			PF3D7_0619200	1721.16	2210.69
PF3D7_1139100	15.9588	26.3177			PF3D7_0619300	110.116	630.372
PF3D7_1139300	685.432	444.895			PF3D7_0619400	2790.4	2054.04
PF3D7_1139800	19.9485	16.2919			PF3D7_0619500	1460.23	1465.02
PF3D7_1139900	85.3797	32.5838			PF3D7_0619600	7.97941	37.5967
PF3D7_1140200	142.034	100.258			PF3D7_0619700	25.5341	152.893
PF3D7_1140700	340.721	174.198			PF3D7_0619800	1083.6	808.33
PF3D7_1140800	28.7259	17.5451			PF3D7_0619900	248.16	274.456
PF3D7_1141700	51.8662	30.0774			PF3D7_0620000	5.58559	51.3822
PF3D7_1142100	823.475	186.731			PF3D7_0620400	11.1712	21.3048
PF3D7_1142300	110.914	42.6096			PF3D7_0620500	1865.59	1089.05
PF3D7_1142400	94.1571	30.0774			PF3D7_0620600	114.904	40.1032
PF3D7_1142500	77.4003	7.51935			PF3D7_0620700	14.3629	140.361
PF3D7_1142600	475.573	125.322			PF3D7_0621000	536.217	838.407
PF3D7_1142700	66.2291	21.3048			PF3D7_0621100	15.1609	154.147
PF3D7_1143200	1579.13	387.246			PF3D7_0621200	8858.75	8800.15
PF3D7_1143300	146.821	57.6483			PF3D7_0621300	2239.02	4173.24
PF3D7_1143400	143.629	35.0903			PF3D7_0621400	94.1571	248.139
PF3D7_1143500	104.53	47.6225			PF3D7_0621500	163.578	78.9532
PF3D7_1143800	572.124	109.031			PF3D7_0621700	444.453	607.814
PF3D7_1143900	122.883	32.5838			PF3D7_0621800	12443.1	9316.47
PF3D7_1144000	77.4003	30.0774			PF3D7_0621900	3139.1	2634.28
PF3D7_1144200	68.623	11.279			PF3D7_0622000	98.9447	56.3951
PF3D7_1144300	31.9177	8.77257			PF3D7_0622100	767.62	337.118
PF3D7_1144500	18.3527	7.51935			PF3D7_0622200	17062.4	5439
PF3D7_1144600	23.9382	7.51935			PF3D7_0622300	138.044	154.147
PF3D7_1144700	157.194	60.1548			PF3D7_0622400	4.78765	22.558
PF3D7_1145400	31.1197	8.77257			PF3D7_0622500	357.478	146.627
PF3D7_1145900	35.9074	13.7855			PF3D7_0622600	7.97941	47.6225
PF3D7_1146000	51.8662	27.5709			PF3D7_0622700	221.03	60.1548
PF3D7_1147800	39.8971	17.5451			PF3D7_0622800	9847.39	5167.05
PF3D7_1147900	42.2909	40.1032			PF3D7_0622900	4754.93	1961.3
PF3D7_1148700	190.708	77.6999			PF3D7_0623000	29.5238	76.4467
PF3D7_1148800	38.3012	12.5322			PF3D7_0623100	5835.35	4346.18
PF3D7_1148900	446.847	73.9403			PF3D7_0623200	473.977	308.293
PF3D7_1149000	993.437	1869.81			PF3D7_0623300	14.3629	77.6999
PF3D7_1149100	258.533	43.8629			PF3D7_0623500	390.193	92.7386
PF3D7_1149200	494.724	26.3177			PF3D7_0623600	787.568	601.548
PF3D7_1149500	490.734	22.558			PF3D7_0623700	248.958	152.893
PF3D7_1149600	148.417	22.558			PF3D7_0623800	72798.6	19683.2
PF3D7_1401050	45.4827	22.558			PF3D7_0623900	107.722	154.147
PF3D7_1401100	1782.6	159.16			PF3D7_0624000	5390.09	5911.46
PF3D7_1401300	24.7362	42.6096			PF3D7_0624100	15.9588	56.3951
PF3D7_1401400	3069.68	139.108			PF3D7_0624200	34.3115	236.86
PF3D7_1401500	52.6641	71.4338			PF3D7_0624300	16.7568	71.4338
PF3D7_1401600	845.818	93.9919			PF3D7_0624400	415.727	329.598
PF3D7_1401800	15.9588	41.3564			PF3D7_0624500	19.9485	77.6999
PF3D7_1402100	19.9485	21.3048			PF3D7_0624600	45287.2	25231.2
PF3D7_1402200	137.246	137.855			PF3D7_0624700	18.3527	17.5451
PF3D7_1402300	31.1197	21.3048			PF3D7_0624900	7.18147	192.997
PF3D7_1402400	30.3218	12.5322			PF3D7_0625300	109.318	731.883
PF3D7_1402500	1488.16	270.697			PF3D7_0625400	7070.56	3559.16
PF3D7_1402700	85.3797	42.6096			PF3D7_0625500	562.549	214.301
PF3D7_1402800	226.615	115.297			PF3D7_0625600	933.591	136.602
PF3D7_1403100	19.9485	46.3693			PF3D7_0625700	44.6847	66.4209
PF3D7_1403800	9.5753	50.129			PF3D7_0625800	82.9859	106.524
PF3D7_1403900	18.3527	72.687			PF3D7_0625900	11.9691	25.0645
PF3D7_1404000	23.1403	18.7984			PF3D7_0626000	698.997	2067.82
PF3D7_1404100	116.499	165.426			PF3D7_0626100	132.458	384.74
PF3D7_1404500	33.5135	33.8371			PF3D7_0626200	151.609	144.121
PF3D7_1404800	794.75	126.576			PF3D7_0626300	8.77736	22.558
PF3D7_1404900	235.393	30.0774			PF3D7_0626400	41.493	458.68
PF3D7_1405000	35.9074	12.5322			PF3D7_0626500	241.776	116.55
PF3D7_1405100	226.615	48.8758			PF3D7_0626600	774.801	72.687
PF3D7_1405600	51.8662	46.3693			PF3D7_0626700	2605.28	789.532
PF3D7_1405700	39.8971	41.3564			PF3D7_0626800	35371.9	18126.6
PF3D7_1405800	339.125	353.409			PF3D7_0626840	10.3732	27.5709
PF3D7_1405900	67.0271	109.031			PF3D7_0626900	280.077	95.2451
PF3D7_1406000	36.7053	10.0258			PF3D7_0627000	31.1197	15.0387
PF3D7_1406100	155.599	32.5838			PF3D7_0627100	8562.71	3368.67
PF3D7_1406200	364.659	367.195			PF3D7_0627200	9.5753	13.7855
PF3D7_1406300	75.0065	12.5322			PF3D7_0627300	3229.27	2605.45
PF3D7_1406800	26.3321	11.279			PF3D7_0627400	75.0065	71.4338
PF3D7_1407100	323.964	125.322			PF3D7_0627500	6653.24	1173.02
PF3D7_1407200	77.4003	18.7984			PF3D7_0627600	270.502	228.087
PF3D7_1407300	80.5921	60.1548			PF3D7_0627700	2949.19	1443.72
PF3D7_1407400	52.6641	57.6483			PF3D7_0627800	781.185	924.88
PF3D7_1407500	26.3321	31.3306			PF3D7_0627900	320.772	248.139
PF3D7_1407600	286.461	131.589			PF3D7_0628000	15.9588	72.687
PF3D7_1407700	18.3527	15.0387			PF3D7_0628100	128.469	1374.79
PF3D7_1407800	931.996	171.692			PF3D7_0628200	25171.9	10070.9
PF3D7_1407900	166.77	82.7128			PF3D7_0628300	468.392	196.756
PF3D7_1408000	107.722	42.6096			PF3D7_0628400	8.77736	13.7855
PF3D7_1408100	792.356	300.774			PF3D7_0628500	13.565	12.5322
PF3D7_1408200	851.403	115.297			PF3D7_0628600	1674.08	731.883
PF3D7_1408400	27.13	17.5451			PF3D7_0628700	420.515	224.327
PF3D7_1408500	73.4106	30.0774			PF3D7_0628800	10.3732	56.3951
PF3D7_1408600	766.024	114.043			PF3D7_0628900	9.5753	121.563
PF3D7_1408700	1871.17	933.653			PF3D7_0629100	304.814	216.808
PF3D7_1408800	16.7568	11.279			PF3D7_0629200	3759.1	2903.72
PF3D7_1408900	23.9382	11.279			PF3D7_0629300	27.9279	20.0516
PF3D7_1409000	45.4827	50.129			PF3D7_0629400	47.8765	474.972
PF3D7_1409100	12.7671	36.3435			PF3D7_0629500	3455.09	1567.78
PF3D7_1409200	23.9382	7.51935			PF3D7_0629600	1490.55	607.814
PF3D7_1409700	327.954	97.7515			PF3D7_0629700	22673.5	13287.9
PF3D7_1409900	155.599	92.7386			PF3D7_0629800	6350.82	3019.02
PF3D7_1410000	24.7362	11.279			PF3D7_0629900	4842.71	1195.58
PF3D7_1410200	192.304	43.8629			PF3D7_0630100	137.246	43.8629
PF3D7_1410300	171.557	40.1032			PF3D7_0630300	11.1712	340.877
PF3D7_1410600	740.49	198.01			PF3D7_0630500	284.067	443.642
PF3D7_1411200	755.65	258.164			PF3D7_0630600	505.895	352.156
PF3D7_1411300	26.3321	20.0516			PF3D7_0630700	564.942	315.813
PF3D7_1411400	100.541	62.6612			PF3D7_0630800	10.3732	204.276
PF3D7_1411500	179.537	71.4338			PF3D7_0630900	1484.97	2284.63
PF3D7_1411800	141.236	31.3306			PF3D7_0631000	71.0168	55.1419
PF3D7_1411900	59.8456	20.0516			PF3D7_0631100	35.9074	206.782
PF3D7_1412300	150.811	31.3306			PF3D7_0631600	32.7156	17.5451
PF3D7_1412400	273.694	65.1677			PF3D7_0632500	404.556	16.2919
PF3D7_1412500	150.811	76.4467			PF3D7_0632600	450.837	61.408
PF3D7_1412600	125.277	42.6096			PF3D7_0632800	405.354	30.0774
PF3D7_1412700	1025.35	251.898			PF3D7_0200100	210.657	23.8113
PF3D7_1412800	639.151	152.893			PF3D7_0200500	3.98971	25.0645
PF3D7_1412900	60.6435	18.7984			PF3D7_0201400	17.5547	177.958
PF3D7_1413800	39.8971	12.5322			PF3D7_0201500	6980.39	11963.3
PF3D7_1413900	65.4312	37.5967			PF3D7_0201600	23709.2	27431.8
PF3D7_1414000	349.498	215.555			PF3D7_0201700	9446.03	632.879
PF3D7_1414100	64.6333	48.8758			PF3D7_0201800	6713.88	6925.32
PF3D7_1414200	137.246	33.8371			PF3D7_0201900	149066	248065
PF3D7_1414300	523.45	134.095			PF3D7_0202000	3.27375e+06	742711
PF3D7_1414400	47.0785	32.5838			PF3D7_0202100	495.522	337.118
PF3D7_1414500	705.38	176.705			PF3D7_0202200	3135.91	345.89
PF3D7_1414600	257.735	28.8242			PF3D7_0202300	21.5444	70.1806
PF3D7_1414700	189.91	43.8629			PF3D7_0202400	2663.53	3436.34
PF3D7_1414800	77.4003	23.8113			PF3D7_0202500	73965.2	6516.77
PF3D7_1414900	134.852	45.1161			PF3D7_0202600	3317.84	857.206
PF3D7_1415400	17.5547	36.3435			PF3D7_0203000	312.793	704.312
PF3D7_1415600	42.2909	30.0774			PF3D7_0203100	177.941	399.779
PF3D7_1415800	72.6127	93.9919			PF3D7_0203200	3341.78	927.386
PF3D7_1415900	44.6847	13.7855			PF3D7_0203300	304.814	117.803
PF3D7_1417200	795.548	245.632			PF3D7_0203400	6.38353	62.6612
PF3D7_1417300	26.3321	38.85			PF3D7_0203600	3.98971	43.8629
PF3D7_1417500	53.4621	16.2919			PF3D7_0203700	6650.84	3008.99
PF3D7_1417600	596.86	142.868			PF3D7_0203800	11.1712	246.885
PF3D7_1417700	16.7568	8.77257			PF3D7_0203900	64.6333	119.056
PF3D7_1418000	73.4106	8.77257			PF3D7_0204000	70.2188	87.7257
PF3D7_1418900	45.4827	27.5709			PF3D7_0204100	115.701	517.582
PF3D7_1419100	67.0271	76.4467			PF3D7_0204200	5828.16	2292.15
PF3D7_1419200	12.7671	51.3822			PF3D7_0204300	3857.25	933.653
PF3D7_1419300	108.52	18.7984			PF3D7_0204400	96.5509	35.0903
PF3D7_1419400	190.708	76.4467			PF3D7_0204500	236.989	274.456
PF3D7_1419700	235.393	90.2322			PF3D7_0204600	240.978	362.182
PF3D7_1419800	124.479	76.4467			PF3D7_0204700	645.535	683.008
PF3D7_1419900	18.3527	10.0258			PF3D7_0204800	11.1712	105.271
PF3D7_1420000	27.13	25.0645			PF3D7_0204900	9.5753	77.6999
PF3D7_1420400	243.372	83.9661			PF3D7_0205000	11.9691	218.061
PF3D7_1420600	32.7156	10.0258			PF3D7_0205100	5.58559	284.482
PF3D7_1420700	3774.26	1040.18			PF3D7_0205300	4.78765	40.1032
PF3D7_1421100	201.081	31.3306			PF3D7_0205400	291.249	312.053
PF3D7_1421150	15.9588	6.26612			PF3D7_0205500	639.151	145.374
PF3D7_1421200	371.841	71.4338			PF3D7_0205600	68.623	50.129
PF3D7_1421400	52.6641	18.7984			PF3D7_0205700	3329.01	755.695
PF3D7_1421600	78.9962	23.8113			PF3D7_0205800	186.718	43.8629
PF3D7_1421700	308.005	151.64			PF3D7_0205900	3178.2	1805.9
PF3D7_1422400	89.3694	70.1806			PF3D7_0206000	2377.87	855.953
PF3D7_1422600	21.5444	10.0258			PF3D7_0206100	519.46	130.335
PF3D7_1422700	174.749	31.3306			PF3D7_0206200	23.9382	141.614
PF3D7_1423000	92.5612	63.9145			PF3D7_0206300	1722.76	2708.22
PF3D7_1423200	73.4106	30.0774			PF3D7_0206500	3441.52	1739.48
PF3D7_1423400	27.13	16.2919			PF3D7_0206600	232.201	68.9274
PF3D7_1423500	23.9382	12.5322			PF3D7_0206700	789.164	362.182
PF3D7_1423600	23.1403	30.0774			PF3D7_0206800	27.9279	17.5451
PF3D7_1423700	994.235	918.614			PF3D7_0206900	42.2909	8.77257
PF3D7_1423800	349.498	81.4596			PF3D7_0207000	16.7568	190.49
PF3D7_1424100	1490.55	276.963			PF3D7_0207100	80.5921	610.321
PF3D7_1424400	869.756	164.172			PF3D7_0207600	16.7568	634.132
PF3D7_1424500	66.2291	18.7984			PF3D7_0207800	16.7568	22.558
PF3D7_1425200	161.184	43.8629			PF3D7_0208000	15.1609	281.976
PF3D7_1425700	94.955	51.3822			PF3D7_0208100	22.3424	416.071
PF3D7_1425800	1709.99	645.411			PF3D7_0208200	3158.25	1478.81
PF3D7_1425900	68.623	56.3951			PF3D7_0208300	677.452	318.319
PF3D7_1426000	737.298	91.4854			PF3D7_0208400	4516.35	2605.45
PF3D7_1426100	608.031	244.379			PF3D7_0208500	17.5547	17.5451
PF3D7_1426200	116.499	27.5709			PF3D7_0208600	413.334	478.732
PF3D7_1426700	42.2909	20.0516			PF3D7_0208700	1035.73	589.016
PF3D7_1426800	179.537	66.4209			PF3D7_0208800	260.129	119.056
PF3D7_1426900	83.7838	57.6483			PF3D7_0208900	41.493	62.6612
PF3D7_1427100	311.197	125.322			PF3D7_0209000	188.314	2096.65
PF3D7_1427900	92.5612	15.0387			PF3D7_0209100	869.756	528.861
PF3D7_1428000	55.8559	21.3048			PF3D7_0209200	1172.97	580.243
PF3D7_1428100	23.9382	16.2919			PF3D7_0209300	254.543	141.614
PF3D7_1428200	160.386	40.1032			PF3D7_0209400	631.97	290.748
PF3D7_1428300	330.348	96.4983			PF3D7_0209500	3.98971	43.8629
PF3D7_1428400	39.0991	36.3435			PF3D7_0209600	97.3488	75.1935
PF3D7_1428500	27.13	15.0387			PF3D7_0209700	5734.8	3928.86
PF3D7_1428700	20.7465	18.7984			PF3D7_0209800	8271.46	6075.63
PF3D7_1428800	24.7362	23.8113			PF3D7_0209900	330.348	36.3435
PF3D7_1428900	436.474	174.198			PF3D7_0210000	2404.2	1773.31
PF3D7_1429000	22.3424	10.0258			PF3D7_0210100	7092.9	4870.03
PF3D7_1429100	27.13	17.5451			PF3D7_0210200	84.5818	665.462
PF3D7_1429400	154.003	40.1032			PF3D7_0210300	7.18147	28.8242
PF3D7_1429500	77.4003	21.3048			PF3D7_0210400	6.38353	15.0387
PF3D7_1429600	83.7838	28.8242			PF3D7_0210500	150.811	205.529
PF3D7_1429700	105.328	13.7855			PF3D7_0210600	8.77736	160.413
PF3D7_1429800	90.9653	50.129			PF3D7_0210700	12.7671	66.4209
PF3D7_1429900	147.619	134.095			PF3D7_0210800	776.397	399.779
PF3D7_1430000	113.308	63.9145			PF3D7_0210900	5797.84	2854.85
PF3D7_1430200	73.4106	23.8113			PF3D7_0211000	111.712	77.6999
PF3D7_1430300	189.91	30.0774			PF3D7_0211100	98.9447	70.1806
PF3D7_1431200	86.1777	25.0645			PF3D7_0211200	26.3321	41.3564
PF3D7_1431300	134.852	41.3564			PF3D7_0211500	7.18147	184.224
PF3D7_1431400	667.877	548.913			PF3D7_0211700	23.1403	220.568
PF3D7_1431500	23.9382	53.8887			PF3D7_0211800	12897.1	8439.22
PF3D7_1431700	266.512	58.9016			PF3D7_0211900	74.2085	139.108
PF3D7_1432500	52.6641	11.279			PF3D7_0212000	4.78765	70.1806
PF3D7_1432600	70.2188	12.5322			PF3D7_0212100	5337.43	2526.5
PF3D7_1433100	50.2703	36.3435			PF3D7_0212200	1330.97	848.433
PF3D7_1433300	61.4415	80.2064			PF3D7_0212300	1098.77	2408.7
PF3D7_1433400	177.941	187.984			PF3D7_0212400	4051.15	1760.78
PF3D7_1433500	1442.68	250.645			PF3D7_0212500	14532.9	6128.27
PF3D7_1433700	35.9074	70.1806			PF3D7_0212600	5.58559	30.0774
PF3D7_1433600	46.2806	28.8242			PF3D7_0212700	310.399	251.898
PF3D7_1433900	762.832	761.961			PF3D7_0212800	7.97941	125.322
PF3D7_1434000	26.3321	87.7257			PF3D7_0213000	8.77736	33.8371
PF3D7_1434100	121.287	21.3048			PF3D7_0213100	2448.88	2100.4
PF3D7_1434200	141.236	99.0048			PF3D7_0213200	19.9485	92.7386
PF3D7_1434300	193.9	166.679			PF3D7_0213400	32.7156	99.0048
PF3D7_1434500	1248.78	578.99			PF3D7_0213500	580.901	180.464
PF3D7_1434600	178.739	99.0048			PF3D7_0213600	98.9447	243.126
PF3D7_1434700	50.2703	13.7855			PF3D7_0213700	1100.36	693.033
PF3D7_1435400	78.1983	27.5709			PF3D7_0213800	59.8456	174.198
PF3D7_1435500	254.543	36.3435			PF3D7_0213900	1720.36	1874.82
PF3D7_1435600	15.9588	12.5322			PF3D7_0214000	648.726	1740.73
PF3D7_1435700	18.3527	36.3435			PF3D7_0214100	6896.61	2001.4
PF3D7_1436000	281.673	116.55			PF3D7_0214200	205.869	156.653
PF3D7_1436100	35.9074	41.3564			PF3D7_0214300	182.729	2653.08
PF3D7_1436200	50.2703	61.408			PF3D7_0214400	11322.8	3263.4
PF3D7_1436300	3250.81	911.095			PF3D7_0214500	57.4518	7.51935
PF3D7_1437000	221.828	70.1806			PF3D7_0214700	12.7671	63.9145
PF3D7_1437200	25.5341	35.0903			PF3D7_0214800	3409.6	1272.02
PF3D7_1437900	558.559	249.392			PF3D7_0214900	35.9074	223.074
PF3D7_1438000	488.34	199.263			PF3D7_0215000	988.649	1505.12
PF3D7_1438400	8.77736	52.6354			PF3D7_0215100	297.632	260.671
PF3D7_1438500	93.3591	20.0516			PF3D7_0215200	50.2703	67.6741
PF3D7_1438800	41.493	51.3822			PF3D7_0215300	2498.35	219.314
PF3D7_1438900	555.367	73.9403			PF3D7_0215400	5086.88	2782.16
PF3D7_1439000	59.8456	13.7855			PF3D7_0215500	817.89	1178.03
PF3D7_1439100	50.2703	12.5322			PF3D7_0215600	631.97	506.303
PF3D7_1439200	60.6435	10.0258			PF3D7_0215700	2803.17	1916.18
PF3D7_1439300	62.2394	38.85			PF3D7_0216000	39.0991	1620.42
PF3D7_1439800	94.955	124.069			PF3D7_0216100	47.0785	139.108
PF3D7_1439900	125.277	22.558			PF3D7_0216200	1713.18	521.342
PF3D7_1440500	43.0888	36.3435			PF3D7_0216300	1978.1	446.148
PF3D7_1440700	12.7671	38.85			PF3D7_0216400	31.1197	96.4983
PF3D7_1440900	60.6435	82.7128			PF3D7_0216500	122.883	403.538
PF3D7_1441000	67.825	42.6096			PF3D7_0216600	2728.16	646.664
PF3D7_1441100	864.171	85.2193			PF3D7_0216700	240.18	1160.49
PF3D7_1441200	103.732	15.0387			PF3D7_0216900	60.6435	259.418
PF3D7_1441300	27.9279	7.51935			PF3D7_0217100	14.3629	313.306
PF3D7_1441400	116.499	75.1935			PF3D7_0217200	43.8868	114.043
PF3D7_1441500	84.5818	46.3693			PF3D7_0217300	407.748	86.4725
PF3D7_1441900	60.6435	32.5838			PF3D7_0217400	508.289	160.413
PF3D7_1442000	132.458	45.1161			PF3D7_0217500	1180.95	466.2
PF3D7_1442300	74.2085	28.8242			PF3D7_0217600	2235.03	1170.51
PF3D7_1442400	265.714	1063.99			PF3D7_0217700	367.851	669.222
PF3D7_1442500	15.1609	43.8629			PF3D7_0217800	8223.58	4461.48
PF3D7_1442900	647.13	91.4854			PF3D7_0217900	8.77736	45.1161
PF3D7_1443000	536.217	164.172			PF3D7_0218200	363.861	525.101
PF3D7_1443100	223.424	61.408			PF3D7_0218300	175.547	175.451
PF3D7_1443300	85.3797	60.1548			PF3D7_0218400	2832.69	1754.51
PF3D7_1443400	327.156	333.358			PF3D7_0218500	2904.51	857.206
PF3D7_1443800	82.188	27.5709			PF3D7_0218600	7698.54	9395.43
PF3D7_1443900	82.9859	20.0516			PF3D7_0218700	3828.52	2443.79
PF3D7_1444100	43.8868	76.4467			PF3D7_0218800	1487.36	602.801
PF3D7_1444300	66.2291	26.3177			PF3D7_0218900	55.058	13.7855
PF3D7_1444400	71.8147	22.558			PF3D7_0219100	61.4415	82.7128
PF3D7_1444500	98.9447	26.3177			PF3D7_0219200	8504.46	3408.77
PF3D7_1444700	39.0991	42.6096			PF3D7_0219300	189.112	107.777
PF3D7_1444800	1348.52	931.146			PF3D7_0219400	2604.48	2536.53
PF3D7_1445000	39.0991	12.5322			PF3D7_0219500	31.1197	99.0048
PF3D7_1445100	268.108	99.0048			PF3D7_0219600	7.97941	97.7515
PF3D7_1445200	183.527	85.2193			PF3D7_0219700	454.029	73.9403
PF3D7_1445400	1360.49	1129.16			PF3D7_0219800	352.69	111.537
PF3D7_1445500	170.759	35.0903			PF3D7_0219900	1548.01	231.847
PF3D7_1445600	89.3694	12.5322			PF3D7_0220000	88700	8411.65
PF3D7_1445700	146.023	116.55			PF3D7_0220100	15748.2	4781.05
PF3D7_1445900	174.749	43.8629			PF3D7_0220200	13532.3	10592.3
PF3D7_1446200	84.5818	80.2064			PF3D7_0220300	1188.93	1517.66
PF3D7_1446300	76.6024	38.85			PF3D7_0220400	459.614	134.095
PF3D7_1446500	288.057	68.9274			PF3D7_0220500	2119.33	2379.87
PF3D7_1446700	10.3732	27.5709			PF3D7_0220600	4507.57	7399.04
PF3D7_1446800	22.3424	18.7984			PF3D7_0220700	2280.52	776.999
PF3D7_1446900	158.79	20.0516			PF3D7_0220800	27.9279	12.5322
PF3D7_1447000	919.228	394.766			PF3D7_0221200	122.883	629.119
PF3D7_1447100	28.7259	8.77257			PF3D7_0222100	47.8765	235.606
PF3D7_1447200	65.4312	41.3564			PF3D7_0222200	7.18147	10.0258
PF3D7_1447300	199.485	58.9016			PF3D7_0222300	15.9588	66.4209
PF3D7_1447400	40.695	18.7984			PF3D7_0223400	5.58559	15.0387
PF3D7_1447800	17.5547	20.0516			PF3D7_0223500	394.183	77.6999
PF3D7_1447900	12.7671	25.0645			PF3D7_1100100	23.1403	11.279
PF3D7_1448000	121.287	73.9403			PF3D7_1100200	57.4518	32.5838
PF3D7_1448300	102.934	26.3177			PF3D7_1101600	5.58559	6.26612
PF3D7_1448600	99.7427	62.6612			PF3D7_1102200	19.1506	8.77257
PF3D7_1449300	19.1506	8.77257			PF3D7_1102300	315.187	487.504
PF3D7_1449500	46.2806	16.2919			PF3D7_1102400	658.302	1284.56
PF3D7_1449700	63.0374	47.6225			PF3D7_1102500	1030.14	1334.68
PF3D7_1449800	44.6847	17.5451			PF3D7_1102600	65.4312	75.1935
PF3D7_1450000	259.331	18.7984			PF3D7_1102700	85359	8605.9
PF3D7_1450100	402.96	67.6741			PF3D7_1102800	251675	19485.1
PF3D7_1450300	157.194	10.0258			PF3D7_1102900	208.263	27.5709
PF3D7_1450400	51.0682	25.0645			PF3D7_1103100	66500.4	15578.8
PF3D7_1450600	28.7259	28.8242			PF3D7_1103400	31.9177	269.443
PF3D7_1450700	173.951	92.7386			PF3D7_1103500	11.9691	248.139
PF3D7_1450900	278.482	187.984			PF3D7_1103600	1092.38	490.011
PF3D7_1451000	67.825	37.5967			PF3D7_1103700	423.707	669.222
PF3D7_1451100	2456.86	1096.57			PF3D7_1103800	694.209	2462.59
PF3D7_1451200	1097.17	260.671			PF3D7_1104000	1488.16	1535.2
PF3D7_1451400	39.0991	28.8242			PF3D7_1104100	1801.75	916.107
PF3D7_1451800	19.1506	28.8242			PF3D7_1104200	28520	12192.6
PF3D7_1451900	19.9485	20.0516			PF3D7_1104300	735.702	879.764
PF3D7_1452400	120.489	124.069			PF3D7_1104400	7932.34	2201.92
PF3D7_1452500	39.0991	37.5967			PF3D7_1104600	34.3115	104.018
PF3D7_1452600	169.962	16.2919			PF3D7_1104700	948.752	840.914
PF3D7_1452900	4.78765	31.3306			PF3D7_1104800	280.875	868.485
PF3D7_1453000	15.9588	15.0387			PF3D7_1104900	35.9074	442.388
PF3D7_1453400	29.5238	10.0258			PF3D7_1105000	16173.5	7098.27
PF3D7_1453700	348.7	100.258			PF3D7_1105100	61101.6	14449.7
PF3D7_1453800	16.7568	23.8113			PF3D7_1105200	3.98971	13.7855
PF3D7_1453900	40.695	12.5322			PF3D7_1105300	51.0682	70.1806
PF3D7_1454000	19.9485	32.5838			PF3D7_1105400	19710.7	9340.29
PF3D7_1454200	46.2806	12.5322			PF3D7_1105500	81.39	61.408
PF3D7_1454300	10.3732	55.1419			PF3D7_1105600	7510.22	4920.16
PF3D7_1454400	382.214	208.035			PF3D7_1105700	1000.62	694.287
PF3D7_1454500	144.427	47.6225			PF3D7_1105800	1867.98	2333.5
PF3D7_1454600	71.8147	56.3951			PF3D7_1106000	778.791	783.266
PF3D7_1454700	81.39	33.8371			PF3D7_1106100	150.013	184.224
PF3D7_1455100	51.8662	16.2919			PF3D7_1106300	181.931	1550.24
PF3D7_1455300	150.013	93.9919			PF3D7_1106400	20.7465	81.4596
PF3D7_1455400	51.8662	13.7855			PF3D7_1106500	2326.8	1209.36
PF3D7_1455500	62.2394	40.1032			PF3D7_1106600	131.66	224.327
PF3D7_1456300	15.9588	25.0645			PF3D7_1106700	1168.98	1099.08
PF3D7_1456800	189.112	53.8887			PF3D7_1106800	177.941	373.461
PF3D7_1457000	106.924	80.2064			PF3D7_1106900	49.4724	53.8887
PF3D7_1457100	52.6641	53.8887			PF3D7_1107000	513.076	146.627
PF3D7_1457300	438.868	269.443			PF3D7_1107200	439.666	493.771
PF3D7_1457400	34.3115	10.0258			PF3D7_1107300	20301.2	31310.6
PF3D7_1457600	53.4621	21.3048			PF3D7_1107400	27.9279	132.842
PF3D7_1457700	91.7633	57.6483			PF3D7_1107500	344.711	289.495
PF3D7_1457900	190.708	32.5838			PF3D7_1107600	23.1403	55.1419
PF3D7_1458000	150.811	35.0903			PF3D7_1107700	1036.53	1318.39
PF3D7_1458300	330.348	66.4209			PF3D7_1107800	9414.11	11894.4
PF3D7_1458500	46.2806	8.77257			PF3D7_1107900	252.149	1219.39
PF3D7_1458600	110.914	16.2919			PF3D7_1108000	10969.3	6617.03
PF3D7_1458700	22.3424	15.0387			PF3D7_1108100	157.194	260.671
PF3D7_1458800	428.495	48.8758			PF3D7_1108200	345.509	171.692
PF3D7_1459000	227.413	30.0774			PF3D7_1108300	124.479	32.5838
PF3D7_1459200	27.9279	27.5709			PF3D7_1108400	2735.34	1918.69
PF3D7_1459300	91.7633	10.0258			PF3D7_1108500	142.034	177.958
PF3D7_1459800	26.3321	8.77257			PF3D7_1108600	12276.3	7553.19
PF3D7_1460300	92.5612	15.0387			PF3D7_1108700	2873.39	3032.8
PF3D7_1460400	35.9074	7.51935			PF3D7_1108800	14.3629	20.0516
PF3D7_1460600	195.496	61.408			PF3D7_1108900	627.182	547.659
PF3D7_1460700	179.537	40.1032			PF3D7_1109000	138.044	16.2919
PF3D7_1460800	40.695	36.3435			PF3D7_1109100	23.9382	214.301
PF3D7_1461200	23.9382	7.51935			PF3D7_1109200	60.6435	95.2451
PF3D7_1461300	1835.27	320.826			PF3D7_1109400	13989.5	6232.29
PF3D7_1461400	58.2497	36.3435			PF3D7_1109500	97.3488	32.5838
PF3D7_1461600	219.434	150.387			PF3D7_1109700	197.889	17.5451
PF3D7_1461800	3.98971	52.6354			PF3D7_1109900	14738	3214.52
PF3D7_1461900	22.3424	32.5838			PF3D7_1110000	33.5135	37.5967
PF3D7_1462200	16.7568	10.0258			PF3D7_1110100	1721.16	573.977
PF3D7_1462300	69.4209	11.279			PF3D7_1110200	8931.36	4113.08
PF3D7_1462400	730.116	101.511			PF3D7_1110300	792.356	738.149
PF3D7_1462800	4659.98	255.658			PF3D7_1110400	21399.2	24434.1
PF3D7_1463400	24.7362	13.7855			PF3D7_1110500	246.564	422.337
PF3D7_1464000	110.116	45.1161			PF3D7_1110800	28.7259	87.7257
PF3D7_1464200	25.5341	7.51935			PF3D7_1110900	1540.82	835.901
PF3D7_1464300	130.064	106.524			PF3D7_1111000	130.064	231.847
PF3D7_1464500	47.0785	31.3306			PF3D7_1111100	24.7362	180.464
PF3D7_1464600	783.578	313.306			PF3D7_1111200	1224.04	764.467
PF3D7_1464700	50.2703	22.558			PF3D7_1111300	1385.23	274.456
PF3D7_1464900	50.2703	70.1806			PF3D7_1111400	233.797	60.1548
PF3D7_1465300	870.554	36.3435			PF3D7_1111500	25.5341	32.5838
PF3D7_1465400	177.143	48.8758			PF3D7_1111700	169.164	136.602
PF3D7_1465800	30.3218	16.2919			PF3D7_1111800	106.924	57.6483
PF3D7_1465900	577.71	174.198			PF3D7_1111900	3.98971	17.5451
PF3D7_1466200	37.5032	42.6096			PF3D7_1112000	560.953	318.319
PF3D7_1466300	147.619	43.8629			PF3D7_1112100	202.677	837.154
PF3D7_1466400	178.739	70.1806			PF3D7_1112300	19.1506	56.3951
PF3D7_1466800	38.3012	32.5838			PF3D7_1112400	13.565	58.9016
PF3D7_1466900	110.116	105.271			PF3D7_1112500	248.958	293.255
PF3D7_1467000	106.126	65.1677			PF3D7_1112700	15.9588	26.3177
PF3D7_1467100	26.3321	56.3951			PF3D7_1112800	10.3732	18.7984
PF3D7_1467200	17.5547	21.3048			PF3D7_1113000	26.3321	206.782
PF3D7_1467500	39.8971	7.51935			PF3D7_1113100	10064.4	4847.47
PF3D7_1467600	59.8456	68.9274			PF3D7_1113200	659.898	246.885
PF3D7_1467900	11.1712	37.5967			PF3D7_1113300	70.2188	65.1677
PF3D7_1468100	3155.06	684.261			PF3D7_1113400	2499.15	1581.57
PF3D7_1468700	509.087	248.139			PF3D7_1113500	412.536	354.663
PF3D7_1468800	1156.22	362.182			PF3D7_1113600	1350.12	1116.62
PF3D7_1468900	46.2806	23.8113			PF3D7_1113700	367.053	220.568
PF3D7_1469100	37.5032	20.0516			PF3D7_1113800	51.8662	101.511
PF3D7_1469300	20.7465	23.8113			PF3D7_1113900	7.97941	68.9274
PF3D7_1469400	45.4827	48.8758			PF3D7_1114000	3.98971	22.558
PF3D7_1469700	90.9653	93.9919			PF3D7_1114100	251.352	251.898
PF3D7_1469800	6.38353	46.3693			PF3D7_1114200	2983.5	586.509
PF3D7_1469900	42.2909	91.4854			PF3D7_1114400	7.97941	32.5838
PF3D7_1470100	1778.61	776.999			PF3D7_1114700	9608.01	2818.5
PF3D7_1470200	126.873	72.687			PF3D7_1114900	38.3012	161.666
PF3D7_1470300	111.712	105.271			PF3D7_1115000	7.97941	28.8242
PF3D7_1470400	1207.29	404.792			PF3D7_1115100	36.7053	85.2193
PF3D7_1470700	63.8353	33.8371			PF3D7_1115200	15442.6	4712.13
PF3D7_1470900	67.0271	38.85			PF3D7_1115300	1399.59	1305.86
PF3D7_1471100	1573.54	522.595			PF3D7_1115400	4099.02	1913.67
PF3D7_1471200	12.7671	27.5709			PF3D7_1115500	246.564	96.4983
PF3D7_1471800	18.3527	27.5709			PF3D7_1115600	2297.27	750.682
PF3D7_1471900	32.7156	23.8113			PF3D7_1115700	2549.42	11321.6
PF3D7_1472000	249.756	184.224			PF3D7_1115800	2640.39	443.642
PF3D7_1472100	816.294	181.718			PF3D7_1115900	31.9177	40.1032
PF3D7_1472200	480.361	372.208			PF3D7_1116100	90.9653	604.054
PF3D7_1472500	19.1506	15.0387			PF3D7_1116200	920.026	208.035
PF3D7_1472800	17.5547	8.77257			PF3D7_1116300	1211.27	345.89
PF3D7_1473200	59.0477	41.3564			PF3D7_1116400	3639.41	1523.92
PF3D7_1473400	90.1674	30.0774			PF3D7_1116500	67.0271	142.868
PF3D7_1473600	34.3115	10.0258			PF3D7_1116600	55.8559	294.508
PF3D7_1473700	31.1197	7.51935			PF3D7_1116700	25774.3	21776
PF3D7_1473900	68.623	11.279			PF3D7_1116800	112483	32819.5
PF3D7_1474000	7.97941	186.731			PF3D7_1117300	682.24	115.297
PF3D7_1474400	66.2291	38.85			PF3D7_1117400	23.9382	52.6354
PF3D7_1474500	106.924	52.6354			PF3D7_1117500	101.339	228.087
PF3D7_1474800	18.3527	13.7855			PF3D7_1117600	11.9691	62.6612
PF3D7_1475100	273.694	53.8887			PF3D7_1117700	17502	7044.38
PF3D7_1475600	35.9074	37.5967			PF3D7_1117800	738.096	382.234
PF3D7_1476200	3604.3	1228.16			PF3D7_1117900	357.478	431.109
PF3D7_1476400	194.698	37.5967			PF3D7_1118000	187.516	101.511
PF3D7_1476600	22.3424	21.3048			PF3D7_1118100	778.791	109.031
PF3D7_1476800	32.7156	6.26612			PF3D7_1118200	543.398	1308.37
PF3D7_1476900	15.9588	13.7855			PF3D7_1118300	3051.33	1361
PF3D7_1477000	52.6641	70.1806			PF3D7_1118400	263.321	80.2064
PF3D7_1477500	398.971	187.984			PF3D7_1118500	6419.44	5586.88
PF3D7_1478100	30.3218	16.2919			PF3D7_1118600	1376.45	1256.98
PF3D7_1478600	395.779	334.611			PF3D7_1118700	19.1506	137.855
PF3D7_1478900	495.522	99.0048			PF3D7_1118800	47.0785	88.979
PF3D7_1200700	8409.5	195.503			PF3D7_1119000	492.33	834.648
PF3D7_1200900	71.0168	137.855			PF3D7_1119100	2529.47	1522.67
PF3D7_1201000	67.0271	141.614			PF3D7_1119200	1320.59	441.135
PF3D7_1201100	91.7633	219.314			PF3D7_1119300	3742.35	1488.83
PF3D7_1201200	64.6333	10.0258			PF3D7_1119400	2835.88	1416.14
PF3D7_1201500	55.058	21.3048			PF3D7_1119500	385.406	334.611
PF3D7_1201900	39.8971	12.5322			PF3D7_1119600	743.681	518.835
PF3D7_1202000	37.5032	12.5322			PF3D7_1119700	23.9382	11.279
PF3D7_1202100	61.4415	30.0774			PF3D7_1119800	972.691	442.388
PF3D7_1202200	23.1403	7.51935			PF3D7_1119900	9424.49	1551.49
PF3D7_1202300	20.7465	15.0387			PF3D7_1120000	6618.92	10528.3
PF3D7_1202500	44.6847	22.558			PF3D7_1120100	15757.7	7556.95
PF3D7_1202600	1494.54	414.817			PF3D7_1120200	323.964	132.842
PF3D7_1202700	55.058	32.5838			PF3D7_1120300	104.53	120.31
PF3D7_1202800	2728.16	537.633			PF3D7_1120400	641.545	378.474
PF3D7_1202900	739.692	93.9919			PF3D7_1120500	1395.6	1335.94
PF3D7_1203000	1394.8	479.985			PF3D7_1120600	32.7156	573.977
PF3D7_1203100	39.8971	41.3564			PF3D7_1120700	16.7568	407.298
PF3D7_1203200	76.6024	7.51935			PF3D7_1121100	3070.48	1832.21
PF3D7_1203300	59.8456	15.0387			PF3D7_1121200	8.77736	13.7855
PF3D7_1203400	91.7633	20.0516			PF3D7_1121600	42766.5	19180.6
PF3D7_1203500	55.058	18.7984			PF3D7_1121700	7182.27	2709.47
PF3D7_1203600	19.1506	11.279			PF3D7_1121800	34.3115	130.335
PF3D7_1203700	138.044	36.3435			PF3D7_1121900	4.78765	22.558
PF3D7_1204100	11.1712	35.0903			PF3D7_1122200	1029.34	620.346
PF3D7_1204200	145.225	47.6225			PF3D7_1122300	1062.86	172.945
PF3D7_1204300	209.061	57.6483			PF3D7_1122400	1989.27	879.764
PF3D7_1204400	12.7671	40.1032			PF3D7_1122500	31.1197	58.9016
PF3D7_1204500	41.493	25.0645			PF3D7_1122600	24.7362	127.829
PF3D7_1204600	24.7362	13.7855			PF3D7_1122800	3010.63	562.698
PF3D7_1205400	106.126	20.0516			PF3D7_1122900	95.753	537.633
PF3D7_1205500	282.471	83.9661			PF3D7_1123000	16058.6	8552.01
PF3D7_1205600	75.8044	16.2919			PF3D7_1123100	15525.5	7737.41
PF3D7_1205800	205.071	225.58			PF3D7_1123200	5.58559	41.3564
PF3D7_1205900	177.941	63.9145			PF3D7_1123300	1090.79	1220.64
PF3D7_1206200	324.762	236.86			PF3D7_1123400	6831.97	5634.5
PF3D7_1206500	293.642	185.477			PF3D7_1123500	3693.67	891.043
PF3D7_1206600	114.106	96.4983			PF3D7_1123600	1647.75	555.179
PF3D7_1206700	201.081	109.031			PF3D7_1123700	14.3629	43.8629
PF3D7_1207100	105.328	107.777			PF3D7_1123800	92.5612	171.692
PF3D7_1207500	52.6641	46.3693			PF3D7_1123900	3829.32	934.906
PF3D7_1207600	15.9588	28.8242			PF3D7_1124000	1715.57	520.088
PF3D7_1208100	83.7838	16.2919			PF3D7_1124100	5747.57	2718.24
PF3D7_1208800	102.136	12.5322			PF3D7_1124200	19.9485	191.743
PF3D7_1208900	426.899	200.516			PF3D7_1124300	3475.83	2639.29
PF3D7_1209000	27.9279	12.5322			PF3D7_1124400	458.018	299.521
PF3D7_1209300	335.135	115.297			PF3D7_1124500	75.8044	149.134
PF3D7_1209700	26.3321	23.8113			PF3D7_1124600	188.314	333.358
PF3D7_1209800	121.287	68.9274			PF3D7_1124700	3556.42	1605.38
PF3D7_1210600	112.51	30.0774			PF3D7_1124800	9359.05	2610.47
PF3D7_1210700	78.1983	21.3048			PF3D7_1124900	16583.6	4689.57
PF3D7_1211000	3.98971	25.0645			PF3D7_1125000	3.98971	32.5838
PF3D7_1211200	280.875	78.9532			PF3D7_1125200	347.104	563.951
PF3D7_1211400	209.061	41.3564			PF3D7_1125300	2236.63	2517.73
PF3D7_1211600	78.9962	82.7128			PF3D7_1125400	2941.21	2485.14
PF3D7_1211700	61.4415	11.279			PF3D7_1125500	2212.69	1002.58
PF3D7_1211800	77.4003	23.8113			PF3D7_1125700	3.98971	35.0903
PF3D7_1211900	660.695	295.761			PF3D7_1125800	36.7053	42.6096
PF3D7_1212100	33.5135	16.2919			PF3D7_1125900	865.766	244.379
PF3D7_1212500	598.456	43.8629			PF3D7_1126000	2979.51	2998.97
PF3D7_1212700	4081.47	1934.98			PF3D7_1126100	198.687	137.855
PF3D7_1212800	50.2703	28.8242			PF3D7_1126200	14263.2	5569.33
PF3D7_1212900	66.2291	27.5709			PF3D7_1126300	1465.02	550.166
PF3D7_1213500	18.3527	21.3048			PF3D7_1126400	2454.47	525.101
PF3D7_1213600	45.4827	37.5967			PF3D7_1126500	943.167	1092.81
PF3D7_1213800	35.9074	7.51935			PF3D7_1126600	975.882	759.454
PF3D7_1213900	327.954	61.408			PF3D7_1126700	31.9177	631.625
PF3D7_1214100	118.893	36.3435			PF3D7_1126800	281.673	616.587
PF3D7_1214500	86.1777	32.5838			PF3D7_1126900	576.114	384.74
PF3D7_1214600	33.5135	28.8242			PF3D7_1127000	951.146	290.748
PF3D7_1215100	12.7671	31.3306			PF3D7_1127100	7.18147	83.9661
PF3D7_1216000	13.565	26.3177			PF3D7_1127300	420.515	378.474
PF3D7_1216200	108.52	67.6741			PF3D7_1127400	106.924	95.2451
PF3D7_1216300	71.0168	18.7984			PF3D7_1127500	8.77736	121.563
PF3D7_1216400	266.512	41.3564			PF3D7_1127600	316.783	307.04
PF3D7_1216500	13.565	25.0645			PF3D7_1127700	27.13	35.0903
PF3D7_1216700	182.729	215.555			PF3D7_1127800	2631.61	2556.58
PF3D7_1216800	21.5444	38.85			PF3D7_1127900	908.057	454.921
PF3D7_1216900	763.63	691.78			PF3D7_1128000	8387.16	2468.85
PF3D7_1217000	110.116	190.49			PF3D7_1128100	1730.73	1069
PF3D7_1217200	126.075	75.1935			PF3D7_1128200	1772.23	567.711
PF3D7_1217300	21.5444	38.85			PF3D7_1128300	48.6744	179.211
PF3D7_1217400	21.5444	30.0774			PF3D7_1128400	691.815	657.943
PF3D7_1217500	224.222	53.8887			PF3D7_1128500	1368.47	640.398
PF3D7_1217700	57.4518	23.8113			PF3D7_1128600	11.9691	208.035
PF3D7_1218200	117.297	21.3048			PF3D7_1128900	3.98971	124.069
PF3D7_1218300	78.9962	20.0516			PF3D7_1129000	1473	1956.28
PF3D7_1218400	156.397	51.3822			PF3D7_1129100	28613.4	22820
PF3D7_1218500	150.811	26.3177			PF3D7_1129200	1165.79	1685.59
PF3D7_1218600	68.623	27.5709			PF3D7_1129300	39.8971	42.6096
PF3D7_1218900	28.7259	12.5322			PF3D7_1129400	970.297	2210.69
PF3D7_1219000	92.5612	126.576			PF3D7_1129500	207.465	392.259
PF3D7_1219100	27.9279	17.5451			PF3D7_1129600	39.0991	484.998
PF3D7_1219400	15.9588	8.77257			PF3D7_1129700	824.273	152.893
PF3D7_1219600	72.6127	17.5451			PF3D7_1129800	584.891	166.679
PF3D7_1219900	19.1506	10.0258			PF3D7_1129850	39.0991	7.51935
PF3D7_1220100	47.8765	28.8242			PF3D7_1129900	2802.37	3298.49
PF3D7_1220400	481.957	151.64			PF3D7_1130000	840.232	704.312
PF3D7_1220500	51.8662	70.1806			PF3D7_1130100	14050.2	5568.08
PF3D7_1220900	568.134	95.2451			PF3D7_1130200	60010	27045.8
PF3D7_1221800	3197.35	1396.09			PF3D7_1130300	238.584	65.1677
PF3D7_1221900	553.771	209.289			PF3D7_1130310	38.3012	12.5322
PF3D7_1222000	51.0682	33.8371			PF3D7_1130400	1996.45	1010.1
PF3D7_1222300	230.605	140.361			PF3D7_1130500	60.6435	122.816
PF3D7_1222500	49.4724	7.51935			PF3D7_1130600	1032.54	795.798
PF3D7_1222600	29.5238	30.0774			PF3D7_1130700	302.42	798.304
PF3D7_1223200	27.13	6.26612			PF3D7_1130800	6.38353	23.8113
PF3D7_1223300	58.2497	51.3822			PF3D7_1130900	14.3629	120.31
PF3D7_1223400	1367.67	601.548			PF3D7_1131000	17.5547	38.85
PF3D7_1223500	1219.25	631.625			PF3D7_1131100	1941.39	2101.66
PF3D7_1223600	55.058	23.8113			PF3D7_1131200	1200.1	1320.9
PF3D7_1223700	94.1571	56.3951			PF3D7_1131300	9.5753	40.1032
PF3D7_1223800	65.4312	17.5451			PF3D7_1131400	26.3321	211.795
PF3D7_1223900	47.8765	77.6999			PF3D7_1131500	8.77736	134.095
PF3D7_1224200	18.3527	12.5322			PF3D7_1131600	41.493	90.2322
PF3D7_1224300	182.729	122.816			PF3D7_1131800	809.113	2554.07
PF3D7_1224400	90.9653	63.9145			PF3D7_1132000	1552.79	829.635
PF3D7_1224500	24.7362	15.0387			PF3D7_1132100	8.77736	61.408
PF3D7_1224600	62.2394	16.2919			PF3D7_1132200	5858.49	4797.34
PF3D7_1224800	38.3012	26.3177			PF3D7_1132300	110.914	270.697
PF3D7_1225300	35.1094	18.7984			PF3D7_1132400	724.531	1048.95
PF3D7_1225400	197.889	47.6225			PF3D7_1132500	4.78765	7.51935
PF3D7_1225500	574.518	294.508			PF3D7_1132600	2075.45	1205.6
PF3D7_1225600	309.601	379.727			PF3D7_1132700	41.493	32.5838
PF3D7_1225700	211.454	25.0645			PF3D7_1132800	45.4827	82.7128
PF3D7_1225800	42.2909	16.2919			PF3D7_1132900	411.738	249.392
PF3D7_1226100	16.7568	17.5451			PF3D7_1133000	8.77736	31.3306
PF3D7_1226300	135.65	68.9274			PF3D7_1133100	3056.91	2853.59
PF3D7_1226400	280.875	37.5967			PF3D7_1133200	25.5341	1564.02
PF3D7_1226700	43.0888	37.5967			PF3D7_1133400	103.732	155.4
PF3D7_1227200	260.129	72.687			PF3D7_1133500	7.97941	15.0387
PF3D7_1227400	58.2497	27.5709			PF3D7_1133600	300.824	72.687
PF3D7_1227500	4.78765	43.8629			PF3D7_1133700	59438.7	8771.32
PF3D7_1227700	119.691	58.9016			PF3D7_1133800	1098.77	807.077
PF3D7_1227800	101.339	81.4596			PF3D7_1133900	4961.6	1058.98
PF3D7_1227900	76.6024	40.1032			PF3D7_1134000	1259.15	3868.71
PF3D7_1228100	38.3012	28.8242			PF3D7_1134100	86.9756	135.348
PF3D7_1228300	32.7156	16.2919			PF3D7_1134200	1851.22	1273.28
PF3D7_1228400	134.054	50.129			PF3D7_1134300	70.2188	713.085
PF3D7_1228700	18.3527	10.0258			PF3D7_1134400	5.58559	48.8758
PF3D7_1228800	301.622	239.366			PF3D7_1134500	3835.7	3311.02
PF3D7_1228900	89.3694	31.3306			PF3D7_1134600	238.584	845.927
PF3D7_1229000	37.5032	7.51935			PF3D7_1134700	5688.52	3802.28
PF3D7_1229100	548.186	55.1419			PF3D7_1134800	4205.15	997.567
PF3D7_1229400	84.5818	15.0387			PF3D7_1134900	7.97941	12.5322
PF3D7_1229500	592.072	243.126			PF3D7_1135100	2241.42	1981.35
PF3D7_1229600	368.649	174.198			PF3D7_1135200	11.1712	46.3693
PF3D7_1230000	123.681	23.8113			PF3D7_1135300	36.7053	25.0645
PF3D7_1230200	343.913	17.5451			PF3D7_1135400	420.515	274.456
PF3D7_1230600	41.493	17.5451			PF3D7_1135600	37.5032	150.387
PF3D7_1230700	93.3591	35.0903			PF3D7_1135700	2233.44	418.577
PF3D7_1230800	55.058	45.1161			PF3D7_1135800	194.698	122.816
PF3D7_1230900	110.116	38.85			PF3D7_1135900	1540.03	491.264
PF3D7_1231100	39.0991	16.2919			PF3D7_1136000	71.8147	486.251
PF3D7_1231600	167.568	41.3564			PF3D7_1136100	4.78765	20.0516
PF3D7_1231800	304.016	25.0645			PF3D7_1136300	20634.8	4293.55
PF3D7_1232000	129.267	12.5322			PF3D7_1136400	2716.99	1371.03
PF3D7_1232100	30.3218	22.558			PF3D7_1136500	3212.51	2531.51
PF3D7_1232300	292.844	97.7515			PF3D7_1136600	4229.89	5405.16
PF3D7_1232400	693.411	808.33			PF3D7_1136700	7.97941	62.6612
PF3D7_1232500	30.3218	10.0258			PF3D7_1136800	497.117	359.676
PF3D7_1232700	43.0888	16.2919			PF3D7_1136900	91.7633	297.014
PF3D7_1233100	104.53	71.4338			PF3D7_1137000	205.071	35.0903
PF3D7_1233200	260.129	125.322			PF3D7_1137100	1405.97	804.57
PF3D7_1233300	4.78765	38.85			PF3D7_1137200	51.8662	174.198
PF3D7_1233400	40.695	10.0258			PF3D7_1137300	1459.43	1477.55
PF3D7_1233600	484.35	132.842			PF3D7_1137400	98.9447	166.679
PF3D7_1233700	20.7465	8.77257			PF3D7_1137700	30.3218	60.1548
PF3D7_1233800	27.13	33.8371			PF3D7_1138000	35.9074	439.882
PF3D7_1233900	164.376	47.6225			PF3D7_1138100	174.749	42.6096
PF3D7_1234100	383.81	240.619			PF3D7_1138200	14.3629	10.0258
PF3D7_1234300	10.3732	50.129			PF3D7_1138300	15.1609	6.26612
PF3D7_1234800	201.879	48.8758			PF3D7_1138400	61.4415	329.598
PF3D7_1235300	422.111	335.864			PF3D7_1138500	2692.25	1653
PF3D7_1235500	256.937	50.129			PF3D7_1138600	390.991	196.756
PF3D7_1235900	134.852	57.6483			PF3D7_1138700	8010.53	2601.69
PF3D7_1236100	66.2291	25.0645			PF3D7_1138800	4564.22	3633.1
PF3D7_1236200	20.7465	132.842			PF3D7_1139100	27.9279	310.8
PF3D7_1236400	41.493	18.7984			PF3D7_1139200	74.2085	80.2064
PF3D7_1236900	18.3527	12.5322			PF3D7_1139300	20578.9	13356.9
PF3D7_1237100	43.8868	80.2064			PF3D7_1139400	130.862	42.6096
PF3D7_1237200	105.328	52.6354			PF3D7_1139500	11.1712	36.3435
PF3D7_1237300	23.9382	51.3822			PF3D7_1139600	35.1094	27.5709
PF3D7_1237400	130.064	41.3564			PF3D7_1139700	22.3424	18.7984
PF3D7_1237500	201.081	124.069			PF3D7_1139800	525.045	335.864
PF3D7_1237600	144.427	71.4338			PF3D7_1139900	671.069	328.345
PF3D7_1237700	106.126	42.6096			PF3D7_1140100	324.762	186.731
PF3D7_1237800	39.8971	21.3048			PF3D7_1140200	2357.92	2953.85
PF3D7_1237900	149.215	127.829			PF3D7_1140300	71.0168	110.284
PF3D7_1238100	26.3321	31.3306			PF3D7_1140400	5.58559	11.279
PF3D7_1238300	228.211	68.9274			PF3D7_1140500	56.6538	260.671
PF3D7_1238400	57.4518	58.9016			PF3D7_1140600	108.52	149.134
PF3D7_1238500	47.0785	156.653			PF3D7_1140700	7554.11	7917.87
PF3D7_1238700	18.3527	21.3048			PF3D7_1140800	716.551	686.767
PF3D7_1238800	102.136	110.284			PF3D7_1140900	34.3115	109.031
PF3D7_1238900	1128.29	641.651			PF3D7_1141100	414.132	486.251
PF3D7_1239200	16.7568	86.4725			PF3D7_1141300	11.1712	368.448
PF3D7_1239300	15.9588	11.279			PF3D7_1141400	19.1506	96.4983
PF3D7_1239700	55.8559	57.6483			PF3D7_1141600	27.9279	20.0516
PF3D7_1239800	45.4827	38.85			PF3D7_1141700	895.29	545.153
PF3D7_1239900	23.9382	12.5322			PF3D7_1141900	4.78765	164.172
PF3D7_1240100	160.386	13.7855			PF3D7_1142000	6.38353	81.4596
PF3D7_1240900	24.7362	11.279			PF3D7_1142100	19514.5	4461.48
PF3D7_1241100	24.7362	20.0516			PF3D7_1142200	17.5547	35.0903
PF3D7_1241200	45.4827	28.8242			PF3D7_1142300	592.87	581.496
PF3D7_1241700	20.7465	45.1161			PF3D7_1142400	1196.11	566.458
PF3D7_1241800	207.465	131.589			PF3D7_1142500	4378.3	1950.02
PF3D7_1241900	156.397	76.4467			PF3D7_1142600	21663.3	7683.52
PF3D7_1242200	161.184	58.9016			PF3D7_1142700	597.658	570.217
PF3D7_1242600	98.1468	38.85			PF3D7_1142800	586.487	120.31
PF3D7_1242700	656.706	144.121			PF3D7_1142900	11.1712	16.2919
PF3D7_1242800	161.184	80.2064			PF3D7_1143100	46.2806	891.043
PF3D7_1242900	31.9177	12.5322			PF3D7_1143200	136.448	472.466
PF3D7_1243600	275.29	35.0903			PF3D7_1143300	3659.36	1955.03
PF3D7_1243700	557.761	270.697			PF3D7_1143400	5636.66	1418.65
PF3D7_1243800	23.1403	72.687			PF3D7_1143500	7.18147	131.589
PF3D7_1244100	27.9279	22.558			PF3D7_1143800	6662.81	1808.4
PF3D7_1244200	231.403	51.3822			PF3D7_1143900	169.164	176.705
PF3D7_1244400	29.5238	48.8758			PF3D7_1144000	11417.7	4819.9
PF3D7_1244600	36.7053	25.0645			PF3D7_1144100	9.5753	36.3435
PF3D7_1244700	397.375	185.477			PF3D7_1144200	777.993	372.208
PF3D7_1244800	243.372	122.816			PF3D7_1144300	7045.02	2140.51
PF3D7_1244900	23.9382	43.8629			PF3D7_1144400	272.896	328.345
PF3D7_1245000	16.7568	35.0903			PF3D7_1144500	210.657	81.4596
PF3D7_1245800	456.422	43.8629			PF3D7_1144600	958.328	622.853
PF3D7_1246200	16.7568	63.9145			PF3D7_1144700	4.78765	52.6354
PF3D7_1246300	89.3694	15.0387			PF3D7_1144800	27.13	380.98
PF3D7_1246400	20.7465	6.26612			PF3D7_1144900	376.628	606.561
PF3D7_1246600	256.937	43.8629			PF3D7_1145000	31.1197	105.271
PF3D7_1247100	82.188	20.0516			PF3D7_1145100	1025.35	627.866
PF3D7_1247200	114.106	41.3564			PF3D7_1145200	49.4724	513.822
PF3D7_1247300	195.496	209.289			PF3D7_1145300	63.8353	48.8758
PF3D7_1247400	181.931	81.4596			PF3D7_1145400	1817.71	409.805
PF3D7_1247900	91.7633	40.1032			PF3D7_1145500	62.2394	122.816
PF3D7_1248200	66.2291	56.3951			PF3D7_1145600	6.38353	91.4854
PF3D7_1248300	39.8971	8.77257			PF3D7_1145800	620.798	964.983
PF3D7_1248500	921.622	284.482			PF3D7_1145900	95.753	107.777
PF3D7_1248600	19.1506	30.0774			PF3D7_1146000	1320.59	676.741
PF3D7_1248700	2469.63	1438.7			PF3D7_1146100	51.0682	36.3435
PF3D7_1248900	36.7053	38.85			PF3D7_1146200	188.314	131.589
PF3D7_1249100	54.26	10.0258			PF3D7_1146300	4.78765	35.0903
PF3D7_1249300	54.26	42.6096			PF3D7_1146600	333.539	167.932
PF3D7_1249400	110.914	22.558			PF3D7_1146800	45.4827	917.361
PF3D7_1249800	93.3591	50.129			PF3D7_1146900	152.407	50.129
PF3D7_1249900	110.914	37.5967			PF3D7_1147000	45.4827	73.9403
PF3D7_1250000	321.57	117.803			PF3D7_1147200	14.3629	650.424
PF3D7_1250200	154.003	83.9661			PF3D7_1147300	92.5612	1102.84
PF3D7_1250500	308.803	27.5709			PF3D7_1147500	39.0991	165.426
PF3D7_1250600	133.256	61.408			PF3D7_1147700	12.7671	91.4854
PF3D7_1250700	27.13	6.26612			PF3D7_1147800	2824.71	1396.09
PF3D7_1250800	143.629	81.4596			PF3D7_1147900	639.949	231.847
PF3D7_1251100	38.3012	6.26612			PF3D7_1148000	19.9485	302.027
PF3D7_1251500	146.821	58.9016			PF3D7_1148100	7.18147	10.0258
PF3D7_1251600	108.52	72.687			PF3D7_1148700	10677.3	11942
PF3D7_1252200	56.6538	72.687			PF3D7_1148800	340.721	195.503
PF3D7_1252300	4544.28	1475.05			PF3D7_1148900	8778.15	1061.48
PF3D7_1252600	31.9177	40.1032			PF3D7_1149000	22454.1	62048.4
PF3D7_1252700	25.5341	25.0645			PF3D7_1149100	28899.8	5695.91
PF3D7_1252800	261.725	209.289			PF3D7_1149200	14723.6	1278.29
PF3D7_1253100	205.071	22.558			PF3D7_1149300	499.511	41.3564
PF3D7_0401500	20.7465	35.0903			PF3D7_1149400	702.986	2522.74
PF3D7_0401600	144.427	40.1032			PF3D7_1149500	11406.6	647.917
PF3D7_0401800	75.8044	189.237			PF3D7_1149600	6717.07	1802.14
PF3D7_0401900	323.964	17.5451			PF3D7_1150400	35.1094	93.9919
PF3D7_0402000	71.8147	208.035			PF3D7_1400100	243.372	33.8371
PF3D7_0402100	179.537	43.8629			PF3D7_1401000	243.372	488.758
PF3D7_0402300	19.9485	15.0387			PF3D7_1401100	25322.7	3923.85
PF3D7_0402400	155.599	236.86			PF3D7_1401200	205.071	776.999
PF3D7_0403200	202.677	90.2322			PF3D7_1401300	193.102	671.729
PF3D7_0403300	93.3591	126.576			PF3D7_1401400	92847.7	5798.67
PF3D7_0403400	66.2291	22.558			PF3D7_1401500	627.98	3075.41
PF3D7_0403700	317.581	78.9532			PF3D7_1401600	20631.6	4205.82
PF3D7_0404000	9.5753	63.9145			PF3D7_1401700	43.0888	23.8113
PF3D7_0404300	346.307	99.0048			PF3D7_1401800	205.869	587.762
PF3D7_0404400	493.128	179.211			PF3D7_1401900	25.5341	156.653
PF3D7_0404600	756.448	423.59			PF3D7_1402000	207.465	206.782
PF3D7_0404700	787.568	1037.67			PF3D7_1402100	725.329	333.358
PF3D7_0405000	93.3591	17.5451			PF3D7_1402200	35.1094	82.7128
PF3D7_0405100	23.1403	11.279			PF3D7_1402300	1323.78	1520.16
PF3D7_0405400	678.25	147.881			PF3D7_1402400	1500.13	590.269
PF3D7_0405600	13.565	33.8371			PF3D7_1402500	23193	6333.8
PF3D7_0405700	21.5444	62.6612			PF3D7_1402600	18.3527	13.7855
PF3D7_0406000	69.4209	28.8242			PF3D7_1402550	32.7156	25.0645
PF3D7_0406100	202.677	92.7386			PF3D7_1402700	2462.45	1339.7
PF3D7_0406200	62.2394	119.056			PF3D7_1402800	7076.94	5430.22
PF3D7_0406400	64.6333	35.0903			PF3D7_1402900	57.4518	57.6483
PF3D7_0406500	479.563	241.872			PF3D7_1403100	605.637	713.085
PF3D7_0407100	703.784	303.28			PF3D7_1403200	9.5753	82.7128
PF3D7_0407200	150.013	43.8629			PF3D7_1403300	7.97941	58.9016
PF3D7_0407300	70.2188	31.3306			PF3D7_1403500	9.5753	68.9274
PF3D7_0408200	25.5341	11.279			PF3D7_1403800	179.537	808.33
PF3D7_0408300	47.0785	33.8371			PF3D7_1403900	467.594	1835.97
PF3D7_0409100	329.55	115.297			PF3D7_1404000	225.019	624.106
PF3D7_0409200	118.893	107.777			PF3D7_1404100	1461.03	1045.19
PF3D7_0409300	89.3694	68.9274			PF3D7_1404200	5.58559	76.4467
PF3D7_0409400	15.9588	35.0903			PF3D7_1404500	1543.22	1718.17
PF3D7_0409600	43.8868	43.8629			PF3D7_1404600	24.7362	132.842
PF3D7_0409700	17.5547	10.0258			PF3D7_1404700	337.529	42.6096
PF3D7_0409800	82.9859	45.1161			PF3D7_1404800	27781.1	8188.57
PF3D7_0409900	56.6538	111.537			PF3D7_1404900	9453.21	3453.89
PF3D7_0410000	192.304	280.722			PF3D7_1405000	118.095	102.764
PF3D7_0410300	55.058	11.279			PF3D7_1405100	4641.62	1505.12
PF3D7_0410400	75.0065	42.6096			PF3D7_1405200	155.599	40.1032
PF3D7_0410600	35.9074	33.8371			PF3D7_1405300	179.537	122.816
PF3D7_0410700	105.328	78.9532			PF3D7_1405400	130.862	102.764
PF3D7_0410800	46.2806	25.0645			PF3D7_1405500	705.38	516.329
PF3D7_0410900	197.092	42.6096			PF3D7_1405600	35.1094	194.25
PF3D7_0411000	1386.82	283.229			PF3D7_1405700	1107.54	497.53
PF3D7_0411100	63.8353	7.51935			PF3D7_1405800	6864.69	9573.39
PF3D7_0411200	7.18147	26.3177			PF3D7_1405900	2689.86	4268.48
PF3D7_0411400	15.9588	11.279			PF3D7_1406000	506.693	182.971
PF3D7_0413500	51.8662	25.0645			PF3D7_1406100	2265.36	911.095
PF3D7_0413600	55.058	33.8371			PF3D7_1406200	13373.5	13880.7
PF3D7_0413700	50.2703	46.3693			PF3D7_1406300	1137.86	181.718
PF3D7_0413900	57.4518	7.51935			PF3D7_1406600	57.4518	297.014
PF3D7_0414000	18.3527	25.0645			PF3D7_1406700	7.18147	32.5838
PF3D7_0415000	16.7568	12.5322			PF3D7_1406800	15.1609	164.172
PF3D7_0415200	1001.42	73.9403			PF3D7_1406900	3.98971	51.3822
PF3D7_0415300	269.704	90.2322			PF3D7_1407000	12.7671	140.361
PF3D7_0415400	331.146	119.056			PF3D7_1407100	5315.09	3700.77
PF3D7_0415500	35.9074	22.558			PF3D7_1407200	791.558	790.785
PF3D7_0415900	2183.97	735.643			PF3D7_1407300	4424.58	3663.18
PF3D7_0416000	231.403	90.2322			PF3D7_1407400	616.011	231.847
PF3D7_0416100	288.057	91.4854			PF3D7_1407500	612.819	259.418
PF3D7_0416200	538.61	194.25			PF3D7_1407600	163.578	292.001
PF3D7_0416300	24.7362	18.7984			PF3D7_1407800	29716.9	5803.68
PF3D7_0416400	172.355	72.687			PF3D7_1407900	3467.06	1325.91
PF3D7_0416500	62.2394	45.1161			PF3D7_1408000	1820.1	2264.58
PF3D7_0416600	16.7568	12.5322			PF3D7_1408100	14712.4	8107.11
PF3D7_0416800	186.718	107.777			PF3D7_1408200	26427.8	5613.19
PF3D7_0416900	122.085	26.3177			PF3D7_1408300	5.58559	15.0387
PF3D7_0417300	103.732	97.7515			PF3D7_1408400	955.934	589.016
PF3D7_0417400	1453.85	754.441			PF3D7_1408500	2299.67	918.614
PF3D7_0417500	69.4209	18.7984			PF3D7_1408600	58065.4	15543.7
PF3D7_0418000	147.619	93.9919			PF3D7_1408700	26005.7	4469
PF3D7_0418100	135.65	48.8758			PF3D7_1408900	369.447	416.071
PF3D7_0418200	90.1674	53.8887			PF3D7_1409000	288.855	278.216
PF3D7_0418300	2192.74	1007.59			PF3D7_1409100	474.775	681.754
PF3D7_0418500	43.0888	42.6096			PF3D7_1409200	6.38353	66.4209
PF3D7_0418600	6.38353	30.0774			PF3D7_1409300	30.3218	353.409
PF3D7_0418700	329.55	99.0048			PF3D7_1409400	7.18147	106.524
PF3D7_0419300	193.9	83.9661			PF3D7_1409500	6.38353	100.258
PF3D7_0419200	22.3424	81.4596			PF3D7_1409600	1547.21	452.414
PF3D7_0419600	434.878	65.1677			PF3D7_1409700	25.5341	78.9532
PF3D7_0419700	1144.25	911.095			PF3D7_1409800	57.4518	406.045
PF3D7_0419800	51.8662	50.129			PF3D7_1409900	2254.98	1775.82
PF3D7_0419900	677.452	194.25			PF3D7_1410000	1473	894.803
PF3D7_0420000	378.224	378.474			PF3D7_1410200	6416.25	4076.74
PF3D7_0420100	45.4827	47.6225			PF3D7_1410300	5558.46	2194.4
PF3D7_0420300	1089.19	229.34			PF3D7_1410500	51.0682	38.85
PF3D7_0422000	25.5341	17.5451			PF3D7_1410600	9853.78	3670.7
PF3D7_0422200	305.612	95.2451			PF3D7_1410700	14.3629	83.9661
PF3D7_0422300	81.39	104.018			PF3D7_1410800	10.3732	33.8371
PF3D7_0422400	221.03	42.6096			PF3D7_1410900	1584.71	1124.14
PF3D7_0422500	1152.23	389.753			PF3D7_1411000	121.287	71.4338
PF3D7_0422700	32.7156	30.0774			PF3D7_1411100	165.972	85.2193
PF3D7_0423000	433.282	116.55			PF3D7_1411200	11803.1	3987.76
PF3D7_0423100	60.6435	10.0258			PF3D7_1411300	596.86	411.058
PF3D7_0423200	46.2806	7.51935			PF3D7_1411400	78.1983	344.637
PF3D7_0423500	73.4106	104.018			PF3D7_1411500	2606.87	1458.75
PF3D7_0423600	147.619	87.7257			PF3D7_1411600	19.1506	71.4338
PF3D7_0424000	38.3012	8.77257			PF3D7_1411700	546.59	110.284
PF3D7_0424100	53.4621	7.51935			PF3D7_1411800	779.589	355.916
PF3D7_0424400	21.5444	7.51935			PF3D7_1411900	928.006	444.895
PF3D7_0424500	623.99	161.666			PF3D7_1412100	81.39	187.984
PF3D7_0424600	80.5921	16.2919			PF3D7_1412200	142.832	162.919
PF3D7_0424700	821.88	417.324			PF3D7_1412300	2726.57	996.314
PF3D7_0424800	100.541	12.5322			PF3D7_1412400	4767.7	1476.3
PF3D7_0424900	63.0374	8.77257			PF3D7_1412500	1022.16	1195.58
PF3D7_0102200	934.389	99.0048			PF3D7_1412600	1560.77	701.806
PF3D7_0102600	26.3321	146.627			PF3D7_1412700	1329.37	1079.03
PF3D7_0102900	64.6333	30.0774			PF3D7_1412800	5214.55	798.304
PF3D7_0103200	56.6538	32.5838			PF3D7_1412900	1377.25	397.272
PF3D7_0103300	189.91	56.3951			PF3D7_1413200	43.0888	464.946
PF3D7_0103400	191.506	112.79			PF3D7_1413400	19.1506	208.035
PF3D7_0103800	23.1403	23.8113			PF3D7_1413700	125.277	176.705
PF3D7_0104100	64.6333	12.5322			PF3D7_1413800	2677.89	642.904
PF3D7_0104300	891.301	161.666			PF3D7_1413900	1015.78	511.316
PF3D7_0104400	31.9177	26.3177			PF3D7_1414000	66.2291	248.139
PF3D7_0105000	26.3321	8.77257			PF3D7_1414100	373.437	531.367
PF3D7_0105100	16.7568	16.2919			PF3D7_1414200	3833.31	1795.87
PF3D7_0105600	248.16	41.3564			PF3D7_1414300	22124.5	9074.6
PF3D7_0105700	15.1609	78.9532			PF3D7_1414400	957.53	975.009
PF3D7_0106100	27.9279	16.2919			PF3D7_1414500	17381.6	5915.22
PF3D7_0106300	65.4312	42.6096			PF3D7_1414600	4310.48	921.12
PF3D7_0106400	605.637	194.25			PF3D7_1414700	4795.63	2205.68
PF3D7_0106700	197.889	122.816			PF3D7_1414800	843.424	699.299
PF3D7_0107100	36.7053	37.5967			PF3D7_1414900	285.663	586.509
PF3D7_0107400	310.399	99.0048			PF3D7_1415000	3.98971	111.537
PF3D7_0107500	4217.12	335.864			PF3D7_1415200	290.451	162.919
PF3D7_0107900	7.18147	40.1032			PF3D7_1415300	54.26	124.069
PF3D7_0108000	87.7736	31.3306			PF3D7_1415400	1014.18	2057.8
PF3D7_0108300	479.563	731.883			PF3D7_1415600	711.764	853.446
PF3D7_0108400	58.2497	72.687			PF3D7_1415700	4.78765	112.79
PF3D7_0108500	387.002	48.8758			PF3D7_1415800	555.367	790.785
PF3D7_0108600	22410.2	2191.89			PF3D7_1415900	986.256	387.246
PF3D7_0108700	359.074	259.418			PF3D7_1416100	455.625	218.061
PF3D7_0108800	43.0888	12.5322			PF3D7_1416200	127.671	302.027
PF3D7_0109300	25.5341	12.5322			PF3D7_1416300	43.0888	93.9919
PF3D7_0109500	19.1506	13.7855			PF3D7_1416400	105.328	226.834
PF3D7_0109800	79.7941	36.3435			PF3D7_1416500	308.005	30.0774
PF3D7_0109850	35.9074	70.1806			PF3D7_1416600	14.3629	383.487
PF3D7_0110000	157.194	83.9661			PF3D7_1416800	90.9653	258.164
PF3D7_0110100	50.2703	164.172			PF3D7_1416900	98.9447	187.984
PF3D7_0110200	81.39	11.279			PF3D7_1417200	17306.6	9326.5
PF3D7_0110300	248.16	32.5838			PF3D7_1417300	58.2497	71.4338
PF3D7_0110400	179.537	40.1032			PF3D7_1417400	98.1468	349.65
PF3D7_0110500	169.962	157.906			PF3D7_1417500	1597.48	605.308
PF3D7_0110600	690.219	203.022			PF3D7_1417600	24189.6	11562.3
PF3D7_0110700	16.7568	18.7984			PF3D7_1417700	1827.29	525.101
PF3D7_0110800	212.252	96.4983			PF3D7_1417800	20.7465	446.148
PF3D7_0110900	210.657	160.413			PF3D7_1417900	9.5753	75.1935
PF3D7_0111000	20.7465	31.3306			PF3D7_1418000	285.663	352.156
PF3D7_0111800	50.2703	37.5967			PF3D7_1418100	6.38353	20.0516
PF3D7_0112000	23.9382	7.51935			PF3D7_1418200	154.801	67.6741
PF3D7_0112200	14.3629	32.5838			PF3D7_1418300	121.287	121.563
PF3D7_0112700	31.9177	23.8113			PF3D7_1418800	229.009	114.043
PF3D7_0112900	13652.8	51982.5			PF3D7_1418900	2725.77	2077.85
PF3D7_0113000	3560.41	6365.13			PF3D7_1419000	67.825	601.548
PF3D7_0113200	17.5547	45.1161			PF3D7_1419100	1721.16	2491.41
PF3D7_0113300	68.623	30.0774			PF3D7_1419200	108.52	243.126
PF3D7_0113700	144.427	60.1548			PF3D7_1419300	693.411	357.169
PF3D7_0113800	49.4724	23.8113			PF3D7_1419400	4608.11	3309.77
PF3D7_0113900	28.7259	16.2919			PF3D7_1419600	771.609	251.898
PF3D7_0114000	32.7156	114.043			PF3D7_1419700	8157.35	4064.21
PF3D7_0902000	201.081	22.558			PF3D7_1419800	47.8765	231.847
PF3D7_0902200	87.7736	10.0258			PF3D7_1419900	573.72	309.547
PF3D7_0902300	425.303	146.627			PF3D7_1420000	1199.31	1206.86
PF3D7_0902500	32.7156	7.51935			PF3D7_1420100	19.9485	214.301
PF3D7_0902600	30.3218	18.7984			PF3D7_1420200	136.448	126.576
PF3D7_0903000	189.112	125.322			PF3D7_1420300	415.727	235.606
PF3D7_0903200	74.2085	100.258			PF3D7_1420400	4612.9	2904.98
PF3D7_0903300	32.7156	63.9145			PF3D7_1420500	7.97941	26.3177
PF3D7_0903400	513.874	270.697			PF3D7_1420600	493.128	397.272
PF3D7_0903500	53.4621	30.0774			PF3D7_1420700	205151	59652.3
PF3D7_0903800	30.3218	21.3048			PF3D7_1420900	7.18147	57.6483
PF3D7_0903900	585.689	194.25			PF3D7_1421000	67.825	32.5838
PF3D7_0904000	922.42	839.661			PF3D7_1421100	201.879	110.284
PF3D7_0904100	134.054	45.1161			PF3D7_1421150	1412.36	186.731
PF3D7_0904600	116.499	160.413			PF3D7_1421200	11972.3	5964.1
PF3D7_0904800	19.9485	13.7855			PF3D7_1421300	8.77736	194.25
PF3D7_0904900	51.8662	76.4467			PF3D7_1421400	1774.62	1244.45
PF3D7_0905100	221.03	53.8887			PF3D7_1421500	57.4518	43.8629
PF3D7_0905200	24.7362	21.3048			PF3D7_1421600	1645.36	1092.81
PF3D7_0905300	37.5032	48.8758			PF3D7_1421800	15.1609	275.709
PF3D7_0905600	36.7053	21.3048			PF3D7_1421900	3.98971	53.8887
PF3D7_0905700	23.9382	16.2919			PF3D7_1422000	4.78765	17.5451
PF3D7_0905800	50.2703	47.6225			PF3D7_1422100	146.821	189.237
PF3D7_0905900	172.355	17.5451			PF3D7_1422200	11.1712	31.3306
PF3D7_0906000	33.5135	50.129			PF3D7_1422300	1039.72	362.182
PF3D7_0906500	197.092	161.666			PF3D7_1422400	1432.3	1144.19
PF3D7_0906600	933.591	221.821			PF3D7_1422500	11.9691	36.3435
PF3D7_0906700	97.3488	7.51935			PF3D7_1422600	5.58559	90.2322
PF3D7_0906800	87.7736	30.0774			PF3D7_1422700	5083.68	2690.67
PF3D7_0906890	42.2909	6.26612			PF3D7_1422800	393.385	195.503
PF3D7_0906910	47.0785	10.0258			PF3D7_1422900	13.565	161.666
PF3D7_0907100	185.122	47.6225			PF3D7_1423000	2874.18	2060.3
PF3D7_0907200	212.252	21.3048			PF3D7_1423100	8.77736	73.9403
PF3D7_0907300	52.6641	17.5451			PF3D7_1423200	2424.15	1057.72
PF3D7_0907400	236.191	134.095			PF3D7_1423300	19.1506	56.3951
PF3D7_0907600	68.623	18.7984			PF3D7_1423400	6.38353	90.2322
PF3D7_0907700	90.9653	57.6483			PF3D7_1423500	572.922	240.619
PF3D7_0907800	99.7427	20.0516			PF3D7_1423600	136.448	548.913
PF3D7_0907900	39.8971	7.51935			PF3D7_1423700	27966.2	34075.2
PF3D7_0908800	154.003	47.6225			PF3D7_1423800	3585.95	2099.15
PF3D7_0908900	111.712	218.061			PF3D7_1423900	54.26	8.77257
PF3D7_0909400	68.623	35.0903			PF3D7_1424000	120.489	17.5451
PF3D7_0909700	47.8765	23.8113			PF3D7_1424100	49416.5	16691.7
PF3D7_0909900	42.2909	11.279			PF3D7_1424200	93.3591	57.6483
PF3D7_0910100	60.6435	35.0903			PF3D7_1424300	77.4003	51.3822
PF3D7_0910200	177.941	33.8371			PF3D7_1424400	60938	19314.7
PF3D7_0910300	42.2909	25.0645			PF3D7_1424500	657.504	125.322
PF3D7_0910400	35.1094	16.2919			PF3D7_1424600	273.694	88.979
PF3D7_0910500	106.924	28.8242			PF3D7_1424700	98.9447	7.51935
PF3D7_0910800	43.0888	25.0645			PF3D7_1424900	40.695	18.7984
PF3D7_0910900	74.2085	80.2064			PF3D7_1425000	75.0065	25.0645
PF3D7_0911700	28.7259	15.0387			PF3D7_1425200	17.5547	52.6354
PF3D7_0911800	24.7362	17.5451			PF3D7_1425300	11.1712	88.979
PF3D7_0911900	955.136	181.718			PF3D7_1425400	21.5444	191.743
PF3D7_0912000	47.8765	10.0258			PF3D7_1425500	6.38353	42.6096
PF3D7_0912200	51.0682	70.1806			PF3D7_1425600	23.1403	244.379
PF3D7_0912400	39.8971	20.0516			PF3D7_1425700	1671.69	740.656
PF3D7_0912500	143.629	45.1161			PF3D7_1425800	47.8765	275.709
PF3D7_0912700	63.0374	33.8371			PF3D7_1425900	4332.82	2224.47
PF3D7_0912900	112.51	55.1419			PF3D7_1426000	16696.1	4421.38
PF3D7_0913000	109.318	43.8629			PF3D7_1426100	4797.22	3441.36
PF3D7_0913200	1001.42	213.048			PF3D7_1426200	7040.24	3806.04
PF3D7_0913300	53.4621	16.2919			PF3D7_1426300	26.3321	86.4725
PF3D7_0913500	11.1712	27.5709			PF3D7_1426600	17.5547	169.185
PF3D7_0914200	39.0991	10.0258			PF3D7_1426700	1514.49	956.211
PF3D7_0914300	64.6333	22.558			PF3D7_1426800	2743.32	1800.88
PF3D7_0914700	110.914	10.0258			PF3D7_1426900	8.77736	66.4209
PF3D7_0915100	129.267	7.51935			PF3D7_1427000	50.2703	379.727
PF3D7_0915400	465.998	155.4			PF3D7_1427100	17288.2	11839.2
PF3D7_0915900	17.5547	8.77257			PF3D7_1427200	255.341	28.8242
PF3D7_0916000	99.7427	47.6225			PF3D7_1427300	161.982	246.885
PF3D7_0916200	46.2806	40.1032			PF3D7_1427400	85.3797	275.709
PF3D7_0916700	1570.35	121.563			PF3D7_1427500	18.3527	66.4209
PF3D7_0916900	95.753	45.1161			PF3D7_1427600	21.5444	130.335
PF3D7_0917000	1337.35	403.538			PF3D7_1427800	343.115	195.503
PF3D7_0917100	27.13	25.0645			PF3D7_1427900	5176.25	1654.26
PF3D7_0917800	16.7568	15.0387			PF3D7_1428000	206.667	55.1419
PF3D7_0917900	1296.65	372.208			PF3D7_1428100	1010.99	563.951
PF3D7_0918100	344.711	93.9919			PF3D7_1428200	3173.41	1383.56
PF3D7_0918200	1586.31	547.659			PF3D7_1428300	5662.99	2556.58
PF3D7_0918500	16.7568	8.77257			PF3D7_1428400	27.9279	917.361
PF3D7_0918700	38.3012	7.51935			PF3D7_1428500	965.509	468.706
PF3D7_0918800	40.695	10.0258			PF3D7_1428600	10.3732	97.7515
PF3D7_0918900	79.7941	36.3435			PF3D7_1428700	240.978	746.922
PF3D7_0919000	211.454	43.8629			PF3D7_1428800	916.835	497.53
PF3D7_0919100	92.5612	21.3048			PF3D7_1428900	305.612	347.143
PF3D7_0919800	110.116	87.7257			PF3D7_1429000	240.978	140.361
PF3D7_0920000	125.277	41.3564			PF3D7_1429100	1445.07	1116.62
PF3D7_0920800	81.39	12.5322			PF3D7_1429200	143.629	526.354
PF3D7_0920900	468.392	144.121			PF3D7_1429300	78.1983	293.255
PF3D7_0921000	265.714	42.6096			PF3D7_1429400	3093.62	1846
PF3D7_0921100	472.381	194.25			PF3D7_1429500	1098.77	525.101
PF3D7_0921200	130.064	58.9016			PF3D7_1429600	40.695	57.6483
PF3D7_0921600	44.6847	23.8113			PF3D7_1429700	3522.91	635.385
PF3D7_0921800	23.9382	6.26612			PF3D7_1429800	2464.04	1552.75
PF3D7_0921900	62.2394	18.7984			PF3D7_1429900	479.563	377.221
PF3D7_0922100	247.362	131.589			PF3D7_1430000	387.8	469.959
PF3D7_0922200	506.693	135.348			PF3D7_1430100	5.58559	82.7128
PF3D7_0922400	47.8765	12.5322			PF3D7_1430200	10.3732	170.439
PF3D7_0922500	561.751	57.6483			PF3D7_1430300	3933.85	969.996
PF3D7_0922600	453.231	61.408			PF3D7_1430400	510.682	72.687
PF3D7_0922700	78.1983	18.7984			PF3D7_1430500	4.78765	10.0258
PF3D7_0922800	105.328	35.0903			PF3D7_1430600	11.9691	93.9919
PF3D7_0923000	23.9382	12.5322			PF3D7_1430800	14.3629	268.19
PF3D7_0923200	23.1403	11.279			PF3D7_1431000	7.18147	102.764
PF3D7_0923400	36.7053	46.3693			PF3D7_1431100	23.1403	650.424
PF3D7_0923900	90.9653	12.5322			PF3D7_1431200	3518.12	1878.58
PF3D7_0924000	462.806	90.2322			PF3D7_1431300	3614.67	1891.12
PF3D7_0924100	50.2703	56.3951			PF3D7_1431400	22.3424	46.3693
PF3D7_0924200	5.58559	25.0645			PF3D7_1431500	481.957	1196.83
PF3D7_0924400	110.914	67.6741			PF3D7_1431600	8.77736	60.1548
PF3D7_0924500	85.3797	40.1032			PF3D7_1431700	11738.5	4610.61
PF3D7_0924700	28.7259	30.0774			PF3D7_1431800	21.5444	38.85
PF3D7_0925200	39.0991	10.0258			PF3D7_1432000	368.649	312.053
PF3D7_0925600	169.164	43.8629			PF3D7_1432100	434.878	402.285
PF3D7_0925700	374.235	101.511			PF3D7_1432200	8.77736	109.031
PF3D7_0925800	40.695	32.5838			PF3D7_1432300	86.1777	67.6741
PF3D7_0925900	146.023	36.3435			PF3D7_1432400	9.5753	170.439
PF3D7_0926000	198.687	95.2451			PF3D7_1432500	1519.28	1042.68
PF3D7_0926100	349.498	114.043			PF3D7_1432600	1995.65	590.269
PF3D7_0926200	57.4518	11.279			PF3D7_1432700	13.565	70.1806
PF3D7_0926300	64.6333	41.3564			PF3D7_1432800	130.862	666.716
PF3D7_0926400	32.7156	13.7855			PF3D7_1432900	173.951	50.129
PF3D7_0926500	3.98971	32.5838			PF3D7_1433000	640.747	226.834
PF3D7_0926800	21.5444	20.0516			PF3D7_1433100	770.811	416.071
PF3D7_0927000	21.5444	82.7128			PF3D7_1433200	6.38353	124.069
PF3D7_0927800	63.8353	10.0258			PF3D7_1433300	127.671	302.027
PF3D7_0927900	133.256	12.5322			PF3D7_1433400	5880.03	7343.9
PF3D7_0928100	100.541	37.5967			PF3D7_1433500	17150.2	3427.57
PF3D7_0928200	27.13	33.8371			PF3D7_1433700	89.3694	234.353
PF3D7_0928400	280.875	204.276			PF3D7_1433600	34.3115	58.9016
PF3D7_0928500	19.9485	6.26612			PF3D7_1433800	183.527	300.774
PF3D7_0929000	28.7259	20.0516			PF3D7_1433900	33.5135	200.516
PF3D7_0929200	177.941	52.6354			PF3D7_1434000	751.661	748.175
PF3D7_0930300	11.9691	25.0645			PF3D7_1434100	152.407	493.771
PF3D7_0930400	457.22	198.01			PF3D7_1434200	3135.11	789.532
PF3D7_0930500	523.45	220.568			PF3D7_1434300	3950.61	5910.21
PF3D7_0930600	28.7259	23.8113			PF3D7_1434500	22517.1	11660
PF3D7_0930800	51.0682	18.7984			PF3D7_1434600	5586.39	2849.83
PF3D7_0931100	133.256	50.129			PF3D7_1434700	578.507	375.967
PF3D7_0931400	277.684	87.7257			PF3D7_1434800	220.232	562.698
PF3D7_0931500	340.721	265.684			PF3D7_1435200	8.77736	276.963
PF3D7_0931800	32.7156	20.0516			PF3D7_1435300	7.97941	320.826
PF3D7_0932000	35.1094	27.5709			PF3D7_1435400	1422.73	563.951
PF3D7_0932100	15.1609	30.0774			PF3D7_1435500	4298.51	1040.18
PF3D7_0932200	330.348	292.001			PF3D7_1435600	23.9382	495.024
PF3D7_0932800	15.9588	40.1032			PF3D7_1435700	195.496	931.146
PF3D7_0933000	78.1983	78.9532			PF3D7_1435800	9.5753	56.3951
PF3D7_0933100	19.1506	6.26612			PF3D7_1435900	17.5547	28.8242
PF3D7_0933500	23.1403	45.1161			PF3D7_1436000	7681.78	8518.17
PF3D7_0933600	78.9962	23.8113			PF3D7_1436100	1137.86	1179.28
PF3D7_0933800	18.3527	10.0258			PF3D7_1436200	40.695	297.014
PF3D7_0934000	34.3115	8.77257			PF3D7_1436300	122287	39179.6
PF3D7_0934100	93.3591	13.7855			PF3D7_1436400	133.256	87.7257
PF3D7_0934200	80.5921	28.8242			PF3D7_1436500	27.9279	57.6483
PF3D7_0934400	74.2085	26.3177			PF3D7_1436600	4.78765	62.6612
PF3D7_0934500	52.6641	22.558			PF3D7_1436700	11.9691	62.6612
PF3D7_0934600	99.7427	101.511			PF3D7_1436800	10.3732	11.279
PF3D7_0934700	86.1777	53.8887			PF3D7_1436900	394.183	189.237
PF3D7_0935000	29.5238	10.0258			PF3D7_1437000	5944.66	3248.36
PF3D7_0935200	336.731	120.31			PF3D7_1437100	5.58559	52.6354
PF3D7_0935400	86.1777	184.224			PF3D7_1437200	815.496	1449.98
PF3D7_0935500	77.4003	20.0516			PF3D7_1437300	6.38353	16.2919
PF3D7_0935600	75.8044	45.1161			PF3D7_1437400	374.235	285.735
PF3D7_0935700	112.51	12.5322			PF3D7_1437500	165.174	67.6741
PF3D7_0935900	6257.46	566.458			PF3D7_1437800	303.218	68.9274
PF3D7_0936000	635.959	48.8758			PF3D7_1437900	9371.82	5040.47
PF3D7_0936100	2266.95	155.4			PF3D7_1438000	5645.44	5163.29
PF3D7_0936200	47.8765	36.3435			PF3D7_1438100	1009.4	426.096
PF3D7_0936300	545.792	121.563			PF3D7_1438400	1030.94	4314.85
PF3D7_0936400	81.39	12.5322			PF3D7_1438500	1107.54	478.732
PF3D7_0936600	35.9074	43.8629			PF3D7_1438600	234.595	117.803
PF3D7_0936800	841.828	1468.78			PF3D7_1438700	9.5753	91.4854
PF3D7_1301200	306.409	25.0645			PF3D7_1438900	8447.81	2774.64
PF3D7_1301400	504.299	521.342			PF3D7_1439000	88.5715	32.5838
PF3D7_1301700	7390.53	1511.39			PF3D7_1439100	1667.7	538.887
PF3D7_1302000	446.847	81.4596			PF3D7_1439200	1591.1	365.942
PF3D7_1302100	68.623	32.5838			PF3D7_1439300	1627	858.459
PF3D7_1302500	53.4621	20.0516			PF3D7_1439400	22.3424	101.511
PF3D7_1302600	25.5341	22.558			PF3D7_1439500	61.4415	67.6741
PF3D7_1302700	244.17	90.2322			PF3D7_1439600	5.58559	200.516
PF3D7_1302800	102.934	42.6096			PF3D7_1439700	4.78765	93.9919
PF3D7_1303100	84.5818	15.0387			PF3D7_1439800	1105.15	1797.12
PF3D7_1303300	58.2497	47.6225			PF3D7_1439900	4285.74	2252.05
PF3D7_1303400	253.745	194.25			PF3D7_1440000	4.78765	146.627
PF3D7_1303500	405.354	58.9016			PF3D7_1440300	89.3694	162.919
PF3D7_1303800	23.9382	76.4467			PF3D7_1440200	294.44	387.246
PF3D7_1304300	7.97941	27.5709			PF3D7_1440500	368.649	710.579
PF3D7_1304400	21.5444	8.77257			PF3D7_1440600	9.5753	92.7386
PF3D7_1304600	12.7671	27.5709			PF3D7_1440700	247.362	723.111
PF3D7_1304700	205.869	41.3564			PF3D7_1440800	161.982	571.471
PF3D7_1305300	355.084	111.537			PF3D7_1440900	9.5753	33.8371
PF3D7_1305400	102.934	35.0903			PF3D7_1441000	1256.76	601.548
PF3D7_1306400	51.8662	28.8242			PF3D7_1441100	44786.9	7118.32
PF3D7_1306600	17.5547	6.26612			PF3D7_1441200	4134.93	1706.89
PF3D7_1306800	98.9447	43.8629			PF3D7_1441300	245.766	330.851
PF3D7_1306900	369.447	137.855			PF3D7_1441400	823.475	807.077
PF3D7_1307000	628.778	261.924			PF3D7_1441500	486.744	317.066
PF3D7_1307100	83.7838	21.3048			PF3D7_1441600	21.5444	53.8887
PF3D7_1307200	88.5715	60.1548			PF3D7_1441800	201.879	119.056
PF3D7_1307600	46.2806	27.5709			PF3D7_1441900	418.919	159.16
PF3D7_1307700	96.5509	60.1548			PF3D7_1442000	150.811	139.108
PF3D7_1307800	39.8971	26.3177			PF3D7_1442100	55.058	45.1161
PF3D7_1308100	9.5753	25.0645			PF3D7_1442200	43.8868	169.185
PF3D7_1308200	880.129	342.13			PF3D7_1442300	1955.75	1797.12
PF3D7_1308300	678.25	160.413			PF3D7_1442400	3632.23	22002.9
PF3D7_1308400	524.247	159.16			PF3D7_1442500	213.848	154.147
PF3D7_1308700	74.2085	90.2322			PF3D7_1442600	61.4415	845.927
PF3D7_1308800	16.7568	82.7128			PF3D7_1442700	8.77736	363.435
PF3D7_1308900	1597.48	651.677			PF3D7_1442800	13.565	6.26612
PF3D7_1309000	91.7633	50.129			PF3D7_1442900	23752.3	4297.31
PF3D7_1309100	323.964	60.1548			PF3D7_1443000	7.97941	62.6612
PF3D7_1309200	213.848	68.9274			PF3D7_1443100	2509.53	1546.48
PF3D7_1309300	122.085	96.4983			PF3D7_1443200	212.252	234.353
PF3D7_1309400	39.8971	51.3822			PF3D7_1443300	1827.29	1586.58
PF3D7_1309500	218.636	70.1806			PF3D7_1443400	276.886	497.53
PF3D7_1309600	99.7427	35.0903			PF3D7_1443500	69.4209	304.534
PF3D7_1309700	90.1674	28.8242			PF3D7_1443700	8.77736	50.129
PF3D7_1309800	556.165	129.082			PF3D7_1443800	2695.45	1002.58
PF3D7_1310400	149.215	104.018			PF3D7_1443900	3892.36	1289.57
PF3D7_1310600	25.5341	23.8113			PF3D7_1444100	712.562	1144.19
PF3D7_1310800	24.7362	16.2919			PF3D7_1444300	715.753	780.759
PF3D7_1310900	28.7259	18.7984			PF3D7_1444400	208.263	194.25
PF3D7_1311000	43.8868	7.51935			PF3D7_1444500	3343.37	808.33
PF3D7_1311200	24.7362	22.558			PF3D7_1444700	7.18147	33.8371
PF3D7_1311400	100.541	46.3693			PF3D7_1444800	33198.4	40566.9
PF3D7_1311500	119.691	35.0903			PF3D7_1444900	84.5818	70.1806
PF3D7_1311600	154.801	58.9016			PF3D7_1445000	27.13	70.1806
[truncated: 2,551 more rows]

## Sheet: StringTie_worksheet2
StringTie assembled NATs from the Complicated Pool						StringTie assembled NATs from the Uncomplicated Pool						33 common NATs with their GeneID
GeneID	Chr	Start	End	Description		GeneID	Chr	Start	End	Gene Description		PF3D7_0104100
PF3D7_0103400	Pf3D7_01_v3	147348	147743	zinc-carboxypeptidase, putative		PF3D7_0100300	Pf3D7_01_v3	38716	65859	erythrocyte membrane protein 1, PfEMP1		PF3D7_0208600
PF3D7_0114900	Pf3D7_01_v3	571849	572664	Plasmodium exported protein, unknown function, pseudogene		PF3D7_0100100	Pf3D7_01_v3	36932	37263	erythrocyte membrane protein 1, PfEMP1		PF3D7_0302500
PF3D7_0104000	Pf3D7_01_v3	175830	176527	thrombospondin-related sporozoite protein		PF3D7_0103900	Pf3D7_01_v3	174207	175300	parasite-infected erythrocyte surface protein		PF3D7_0306900
PF3D7_0104100	Pf3D7_01_v3	181015	181517	protein E140, putative		PF3D7_0104100	Pf3D7_01_v3	180858	181865	protein E140, putative		PF3D7_0413700
PF3D7_0109850	Pf3D7_01_v3	384177	384933	phosphatidate cytidylyltransferase, putative		PF3D7_0104300	Pf3D7_01_v3	187746	188422	ubiquitin carboxyl-terminal hydrolase 1, putative		PF3D7_0609800
PF3D7_0109850	Pf3D7_01_v3	384177	386112	phosphatidate cytidylyltransferase, putative		PF3D7_0108300	Pf3D7_01_v3	334902	335662	conserved Plasmodium protein, unknown function		PF3D7_0615900
PF3D7_0201900	Pf3D7_02_v3	98508	99332	erythrocyte membrane protein 3		PF3D7_0214200	Pf3D7_02_v3	576516	577086	ribosomal protein L13, mitochondrial		PF3D7_0624700
PF3D7_0204700	Pf3D7_02_v3	204564	205170	hexose transporter		PF3D7_0208600	Pf3D7_02_v3	354819	355893	ribosome-recycling factor		PF3D7_0707300
PF3D7_0210300	Pf3D7_02_v3	422777	424561	monocarboxylate transporter, putative		PF3D7_0216300	Pf3D7_02_v3	672061	672347	conserved Plasmodium protein, unknown function		PF3D7_0719200
PF3D7_0218300	Pf3D7_02_v3	747289	747840	rRNA methyltransferase, putative		PF3D7_0216300	Pf3D7_02_v3	672563	673850	conserved Plasmodium protein, unknown function		PF3D7_0801100
PF3D7_0208600	Pf3D7_02_v3	355010	356118	ribosome-recycling factor		PF3D7_0223400	Pf3D7_02_v3	914413	914776	rifin		PF3D7_0803200
PF3D7_0211700	Pf3D7_02_v3	472666	474221	tyrosine kinase-like protein, putative		PF3D7_0301500	Pf3D7_03_v3	90569	90916	Plasmodium exported protein, unknown function		PF3D7_0819700
PF3D7_0212500	Pf3D7_02_v3	509314	510430	nucleoporin NUP434, putative		PF3D7_0316600	Pf3D7_03_v3	672447	676313	formate-nitrite transporter		PF3D7_0818100
PF3D7_0305000	Pf3D7_03_v3	234928	235735	elongation factor Ts		PF3D7_0302500	Pf3D7_03_v3	140416	140876	cytoadherence linked asexual protein 3.1		PF3D7_0820600
PF3D7_0302500	Pf3D7_03_v3	124197	140997	cytoadherence linked asexual protein 3.1		PF3D7_0304300	Pf3D7_03_v3	216382	217144	conserved Plasmodium protein, unknown function		PF3D7_0902100
PF3D7_0306900	Pf3D7_03_v3	309139	309692	40S ribosomal protein S23, putative		PF3D7_0305200	Pf3D7_03_v3	249457	250568	GRIP domain-containing protein, putative		PF3D7_1016500
PF3D7_0307800	Pf3D7_03_v3	336356	336730	PDZ domain-containing protein, putative		PF3D7_0305200	Pf3D7_03_v3	252510	252894	GRIP domain-containing protein, putative		PF3D7_1024700
PF3D7_0404400	Pf3D7_04_v3	237954	240046	6-cysteine protein P36		PF3D7_0306900	Pf3D7_03_v3	309139	309706	40S ribosomal protein S23, putative		PF3D7_1027900
PF3D7_0413700	Pf3D7_04_v3	619113	620913	lysine decarboxylase-like protein, putative		PF3D7_0309500	Pf3D7_03_v3	401704	402305	asparagine synthetase [glutamine-hydrolyzing], putative		PF3D7_1146800
PF3D7_0506600	Pf3D7_05_v3	278845	279954	histone deacetylase, putative, pseudogene		PF3D7_0311600	Pf3D7_03_v3	501644	502072	dolichyl-diphosphooligosaccharide--protein glycosyltransferase subunit OST1, putative		PF3D7_1238900
PF3D7_0512300	Pf3D7_05_v3	532334	532946	CDK-activating kinase assembly factor MAT1		PF3D7_0319700	Pf3D7_03_v3	823606	824077	ABC transporter I family member 1, putative		PF3D7_1250900
PF3D7_0514500	Pf3D7_05_v3	604417	605277	conserved Plasmodium membrane protein, unknown function		PF3D7_0404300	Pf3D7_04_v3	233545	240030	Ran-binding protein, putative		PF3D7_1254700
PF3D7_0524800	Pf3D7_05_v3	1020903	1021576	ubiquitin fusion degradation protein 1, putative		PF3D7_0412100	Pf3D7_04_v3	541417	542045	ribosomal protein S12, mitochondrial		PF3D7_1216800
PF3D7_0529700	Pf3D7_05_v3	1209003	1209469	heptatricopeptide repeat-containing protein, putative		PF3D7_0413700	Pf3D7_04_v3	619110	620233	lysine decarboxylase-like protein, putative		PF3D7_1226100
PF3D7_0515600	Pf3D7_05_v3	651473	652055	gamete egress protein GEP, putative		PF3D7_0400500	Pf3D7_04_v3	59529	79643	rifin		PF3D7_1252200
PF3D7_0516500	Pf3D7_05_v3	683457	686008	major facilitator superfamily domain-containing protein, putative		PF3D7_0422000	Pf3D7_04_v3	1000611	1001045	steroid dehydrogenase, putative		PF3D7_1318000
PF3D7_0516500	Pf3D7_05_v3	683457	686008	major facilitator superfamily domain-containing protein, putative		PF3D7_0422300	Pf3D7_04_v3	1022648	1024502	alpha tubulin 2		PF3D7_1325100
PF3D7_0519100	Pf3D7_05_v3	790375	793339	50S ribosomal protein L14, mitochondrial, putative		PF3D7_0422300	Pf3D7_04_v3	1022648	1024502	alpha tubulin 2		PF3D7_1347300
PF3D7_0607600	Pf3D7_06_v3	318165	318649	spindle assembly abnormal protein 6, putative		PF3D7_0423800	Pf3D7_04_v3	1075821	1079030	cysteine-rich protective antigen		PF3D7_1355700
PF3D7_0609800	Pf3D7_06_v3	421196	421680	palmitoyltransferase DHHC2, putative		PF3D7_0507200	Pf3D7_05_v3	298263	299254	subtilisin-like protease 3		PF3D7_1460800
PF3D7_0615900	Pf3D7_06_v3	662299	662875	protein phosphatase, putative		PF3D7_0508500	Pf3D7_05_v3	349691	350251	ND6 protein, putative		PF3D7_1428000
PF3D7_0624700	Pf3D7_06_v3	1010055	1010972	N-acetylglucosaminyl-phosphatidylinositol de-N-acetylase, putative		PF3D7_0512200	Pf3D7_05_v3	532275	532970	glutathione synthetase		PF3D7_1438800
PF3D7_0614900	Pf3D7_06_v3	620414	621111	conserved Plasmodium membrane protein, unknown function		PF3D7_0517000	Pf3D7_05_v3	714945	715391	60S ribosomal protein L12, putative
PF3D7_0629300	Pf3D7_06_v3	1207284	1208163	phospholipase, putative		PF3D7_0524300	Pf3D7_05_v3	1012118	1015542	alpha- and gamma-adaptin-binding protein p34, putative
PF3D7_0711000	Pf3D7_07_v3	489711	492187	AAA family ATPase, CDC48 subfamily		PF3D7_0505100	Pf3D7_05_v3	228950	229464	trafficking protein particle complex subunit 8, putative
PF3D7_0700800	Pf3D7_07_v3	28281	53981	Pfmc-2TM Maurer's cleft two transmembrane protein		PF3D7_0511500	Pf3D7_05_v3	506855	507524	RNA pseudouridylate synthase, putative
PF3D7_0703500	Pf3D7_07_v3	142474	142839	erythrocyte membrane-associated antigen		PF3D7_0523000	Pf3D7_05_v3	958517	958811	multidrug resistance protein 1
PF3D7_0707300	Pf3D7_07_v3	342760	343136	rhoptry-associated membrane antigen		PF3D7_0526400	Pf3D7_05_v3	1088931	1089899	conserved Plasmodium protein, unknown function
PF3D7_0717000	Pf3D7_07_v3	739663	740571	conserved Plasmodium membrane protein, unknown function		PF3D7_0529300	Pf3D7_05_v3	1197296	1197701	apicoplast TIC22 protein
PF3D7_0719200	Pf3D7_07_v3	840511	841012	NIMA related kinase 4		PF3D7_0530800	Pf3D7_05_v3	1256244	1257130	CPW-WPC family protein
PF3D7_0801100	Pf3D7_08_v3	90351	92413	28S ribosomal RNA		PF3D7_0600400	Pf3D7_06_v3	13409	29715	erythrocyte membrane protein 1, PfEMP1
PF3D7_0803200	Pf3D7_08_v3	203716	204269	filament assembling protein, putative		PF3D7_0603800	Pf3D7_06_v3	159569	159973	NdP2 protein, putative
PF3D7_0809700	Pf3D7_08_v3	501382	501839	RuvB-like helicase 1		PF3D7_0604900	Pf3D7_06_v3	212115	212707	conserved Plasmodium protein, unknown function
PF3D7_0819700	Pf3D7_08_v3	887865	888809	conserved Plasmodium protein, unknown function		PF3D7_0609800	Pf3D7_06_v3	420646	421324	palmitoyltransferase DHHC2, putative
PF3D7_0828600	Pf3D7_08_v3	1229476	1230509	folate transporter 1		PF3D7_0614300	Pf3D7_06_v3	596281	596708	major facilitator superfamily-related transporter, putative
PF3D7_0831400	Pf3D7_08_v3	1343083	1343616	Plasmodium exported protein, unknown function		PF3D7_0615900	Pf3D7_06_v3	662455	662925	protein phosphatase, putative
PF3D7_0811300	Pf3D7_08_v3	566821	567400	CCR4-associated factor 1		PF3D7_0624700	Pf3D7_06_v3	1010325	1011055	N-acetylglucosaminyl-phosphatidylinositol de-N-acetylase, putative
PF3D7_0818100	Pf3D7_08_v3	824362	824706	C3H1-type zinc finger protein CZIF2		PF3D7_0608900	Pf3D7_06_v3	367714	368606	conserved Plasmodium protein, unknown function
PF3D7_0820600	Pf3D7_08_v3	929395	931261	conserved protein, unknown function		PF3D7_0609200	Pf3D7_06_v3	393032	393524	citrate synthase-like protein, putative
PF3D7_0820600	Pf3D7_08_v3	929395	931261	conserved protein, unknown function		PF3D7_0617900	Pf3D7_06_v3	752728	753599	histone H3 variant
PF3D7_0831500	Pf3D7_08_v3	1351454	1352392	Plasmodium exported protein (PHIST), unknown function		PF3D7_0626500	Pf3D7_06_v3	1071921	1072881	centrosomal protein CEP135, putative
PF3D7_0902100	Pf3D7_09_v3	93466	94254	serine/threonine protein kinase, FIKK family		PF3D7_0706500	Pf3D7_07_v3	316853	318120	conserved Plasmodium protein, unknown function
PF3D7_0916300	Pf3D7_09_v3	681463	682295	conserved Plasmodium protein, unknown function		PF3D7_0730700	Pf3D7_07_v3	1318481	1319186	tRNA Threonine
PF3D7_0908200	Pf3D7_09_v3	382182	383056	conserved Plasmodium protein, unknown function		PF3D7_0702600	Pf3D7_07_v3	109508	110513	chitinase, fragment
PF3D7_0918400	Pf3D7_09_v3	756190	756804	conserved Plasmodium protein, unknown function		PF3D7_0706800	Pf3D7_07_v3	325814	326459	tRNA Threonine
PF3D7_0918400	Pf3D7_09_v3	759892	760737	conserved Plasmodium protein, unknown function		PF3D7_0707300	Pf3D7_07_v3	342766	343119	rhoptry-associated membrane antigen
PF3D7_0934600	Pf3D7_09_v3	1354201	1356198	conserved Plasmodium protein, unknown function		PF3D7_0708400	Pf3D7_07_v3	381833	383845	heat shock protein 90
PF3D7_1007200	Pf3D7_10_v3	287121	288082	rho GTPase-activating protein, putative		PF3D7_0711200	Pf3D7_07_v3	497816	498783	conserved Plasmodium protein, unknown function
PF3D7_1016500	Pf3D7_10_v3	661037	661781	Plasmodium exported protein (PHISTc), unknown function		PF3D7_0714600	Pf3D7_07_v3	669924	670194	conserved protein, unknown function
PF3D7_1025400	Pf3D7_10_v3	1064707	1065121	conserved Plasmodium membrane protein, unknown function		PF3D7_0716700	Pf3D7_07_v3	730674	731166	conserved Plasmodium protein, unknown function
PF3D7_1027600	Pf3D7_10_v3	1149078	1149994	meiotic recombination protein SPO11-2, putative		PF3D7_0719200	Pf3D7_07_v3	840399	842815	NIMA related kinase 4
PF3D7_1029700	Pf3D7_10_v3	1208305	1208981	conserved Plasmodium protein, unknown function		PF3D7_0801100	Pf3D7_08_v3	91132	92398	28S ribosomal RNA
PF3D7_1002200	Pf3D7_10_v3	111283	111658	tryptophan-rich antigen 3		PF3D7_0803200	Pf3D7_08_v3	203704	204736	filament assembling protein, putative
PF3D7_1024700	Pf3D7_10_v3	1031305	1031827	conserved protein, unknown function		PF3D7_0803200	Pf3D7_08_v3	203704	204736	filament assembling protein, putative
PF3D7_1027900	Pf3D7_10_v3	1156053	1156843	palmitoyltransferase DHHC10, putative		PF3D7_0805500	Pf3D7_08_v3	309078	309606	conserved Plasmodium protein, unknown function
PF3D7_1027900	Pf3D7_10_v3	1158098	1159025	palmitoyltransferase DHHC10, putative		PF3D7_0805500	Pf3D7_08_v3	309078	309606	conserved Plasmodium protein, unknown function
PF3D7_1103100	Pf3D7_11_v3	139893	140996	60S acidic ribosomal protein P1, putative		PF3D7_0817700	Pf3D7_08_v3	810531	811297	rhoptry neck protein 5
PF3D7_1109400	Pf3D7_11_v3	393349	393724	essential nuclear protein 1, putative		PF3D7_0819700	Pf3D7_08_v3	887674	888521	conserved Plasmodium protein, unknown function
PF3D7_1112600	Pf3D7_11_v3	479208	479793	ATPase, putative		PF3D7_0830500	Pf3D7_08_v3	1299074	1300122	sporozoite and liver stage tryptophan-rich protein, putative
PF3D7_1146800	Pf3D7_11_v3	1852877	1854777	female development protein FD2, putative		PF3D7_0801900	Pf3D7_08_v3	143219	143934	lysine-specific histone demethylase, putative
PF3D7_1147600	Pf3D7_11_v3	1893635	1894402	conserved Plasmodium protein, unknown function		PF3D7_0802200	Pf3D7_08_v3	164719	165573	1-cys peroxiredoxin
PF3D7_1105900	Pf3D7_11_v3	254167	254871	conserved Plasmodium membrane protein, unknown function		PF3D7_0802600	Pf3D7_08_v3	187630	187885	adenylyl cyclase beta
PF3D7_1117400	Pf3D7_11_v3	664273	665514	conserved Plasmodium protein, unknown function		PF3D7_0807200	Pf3D7_08_v3	378665	380149	conserved Plasmodium membrane protein, unknown function
PF3D7_1132700	Pf3D7_11_v3	1268542	1269524	50S ribosomal protein L2, putative		PF3D7_0808000	Pf3D7_08_v3	407382	407822	conserved Plasmodium protein, unknown function
PF3D7_1150400	Pf3D7_11_v3	2035667	2036257	erythrocyte membrane protein 1, PfEMP1		PF3D7_0818100	Pf3D7_08_v3	825879	826693	C3H1-type zinc finger protein CZIF2
PF3D7_1210700	Pf3D7_12_v3	476322	477107	conserved Plasmodium protein, unknown function		PF3D7_0820300	Pf3D7_08_v3	916574	917653	conserved Plasmodium protein, unknown function
PF3D7_1238900	Pf3D7_12_v3	1618607	1619983	protein kinase 2		PF3D7_0820400	Pf3D7_08_v3	923436	924024	conserved Plasmodium protein, unknown function
PF3D7_1250900	Pf3D7_12_v3	2084531	2085114	conserved protein, unknown function		PF3D7_0820600	Pf3D7_08_v3	930607	931050	conserved protein, unknown function
PF3D7_1254700	Pf3D7_12_v3	2225734	2229676	rifin		PF3D7_0825400	Pf3D7_08_v3	1097430	1097722	ATP synthase-associated protein, putative
PF3D7_1214100	Pf3D7_12_v3	605426	606493	GPI ethanolamine phosphate transferase 3, putative		PF3D7_0827300	Pf3D7_08_v3	1183777	1184209	conserved Plasmodium protein, unknown function
PF3D7_1216800	Pf3D7_12_v3	666793	667524	tRNA Proline		PF3D7_0829100	Pf3D7_08_v3	1250960	1251566	coiled-coil domain-containing protein 124, putative
PF3D7_1219000	Pf3D7_12_v3	744379	745018	formin 2		PF3D7_0830000	Pf3D7_08_v3	1279977	1280610	5.8S ribosomal RNA
PF3D7_1222600	Pf3D7_12_v3	911882	913190	AP2 domain transcription factor AP2-G		PF3D7_0830100	Pf3D7_08_v3	1283364	1284246	non-coding RNA
PF3D7_1223400	Pf3D7_12_v3	940803	941900	phospholipid-transporting ATPase, putative		PF3D7_0830100	Pf3D7_08_v3	1283364	1284246	non-coding RNA
PF3D7_1226100	Pf3D7_12_v3	1057126	1057675	haloacid dehalogenase-like hydrolase, putative		PF3D7_0830100	Pf3D7_08_v3	1283364	1284246	non-coding RNA
PF3D7_1230600	Pf3D7_12_v3	1257210	1257658	RNA cytosine C(5)-methyltransferase, putative		PF3D7_0902100	Pf3D7_09_v3	93376	94144	serine/threonine protein kinase, FIKK family
PF3D7_1246400	Pf3D7_12_v3	1932372	1932970	myosin A-tail interacting protein		PF3D7_0923900	Pf3D7_09_v3	969262	970757	polyadenylate-binding protein 2, putative
PF3D7_1252200	Pf3D7_12_v3	2125447	2126834	chitinase		PF3D7_0903500	Pf3D7_09_v3	162782	163078	nucleoporin NUP138, putative
PF3D7_1252600	Pf3D7_12_v3	2150923	2152248	esterase, putative		PF3D7_0907600	Pf3D7_09_v3	359923	360180	translation initiation factor SUI1, putative
PF3D7_1252700	Pf3D7_12_v3	2157336	2158087	Plasmodium exported protein (PHISTb), unknown function		PF3D7_0915800	Pf3D7_09_v3	663902	664420	glycolipid transfer protein, putative
PF3D7_1318000	Pf3D7_13_v3	745480	746800	conserved protein, unknown function		PF3D7_0922400	Pf3D7_09_v3	911221	912029	para-aminobenzoic acid synthetase
PF3D7_1325100	Pf3D7_13_v3	1043479	1043925	phosphoribosylpyrophosphate synthetase		PF3D7_0922400	Pf3D7_09_v3	911221	912029	para-aminobenzoic acid synthetase
PF3D7_1328600	Pf3D7_13_v3	1209242	1209779	conserved Plasmodium protein, unknown function		PF3D7_0924400	Pf3D7_09_v3	988165	988538	conserved Plasmodium protein, unknown function
PF3D7_1342900	Pf3D7_13_v3	1691461	1692205	AP2 domain transcription factor AP2-HS		PF3D7_0929100	Pf3D7_09_v3	1164822	1165383	conserved protein, unknown function
PF3D7_1343600	Pf3D7_13_v3	1722177	1722741	UDP-N-acetylglucosamine pyrophosphorylase, putative		PF3D7_0934400	Pf3D7_09_v3	1349726	1350253	AP2 domain transcription factor, putative
PF3D7_1347300	Pf3D7_13_v3	1893519	1895399	conserved Plasmodium membrane protein, unknown function		PF3D7_0935500	Pf3D7_09_v3	1397176	1399969	Plasmodium exported protein, unknown function
PF3D7_1348000	Pf3D7_13_v3	1924014	1924590	conserved Plasmodium protein, unknown function		PF3D7_0935500	Pf3D7_09_v3	1397849	1399969	Plasmodium exported protein, unknown function
PF3D7_1354800	Pf3D7_13_v3	2180425	2180945	metacaspase-1		PF3D7_0935500	Pf3D7_09_v3	1397849	1399969	Plasmodium exported protein, unknown function
PF3D7_1355600	Pf3D7_13_v3	2204341	2205102	PhIL1 interacting protein PIP1		PF3D7_1012500	Pf3D7_10_v3	477499	478025	phosphoglucomutase, putative
PF3D7_1355700	Pf3D7_13_v3	2211663	2212190	NLI interacting factor-like phosphatase, putative		PF3D7_1016500	Pf3D7_10_v3	661175	662058	Plasmodium exported protein (PHISTc), unknown function
PF3D7_1329800	Pf3D7_13_v3	1266351	1266745	conserved Plasmodium protein, unknown function		PF3D7_1025900	Pf3D7_10_v3	1093667	1094235	conserved protein, unknown function
PF3D7_1339300	Pf3D7_13_v3	1581146	1581363	conserved protein, unknown function		PF3D7_1028600	Pf3D7_10_v3	1176169	1177157	conserved Plasmodium protein, unknown function
PF3D7_1446700	Pf3D7_14_v3	1918677	1919359	apicomplexan kinetochore protein 4, putative		PF3D7_1032200	Pf3D7_10_v3	1298844	1299471	conserved Plasmodium protein, unknown function
PF3D7_1453600	Pf3D7_14_v3	2199932	2200293	RAP protein, putative		PF3D7_1036800	Pf3D7_10_v3	1448749	1449929	acetyl-CoA transporter 1, putative
PF3D7_1457300	Pf3D7_14_v3	2345279	2347109	MA3 domain-containing protein, putative		PF3D7_1006700	Pf3D7_10_v3	275388	275941	conserved Plasmodium protein, unknown function
PF3D7_1460800	Pf3D7_14_v3	2477170	2478381	snRNA-activating protein complex subunit 3, putative		PF3D7_1017700	Pf3D7_10_v3	709517	709828	conserved Plasmodium protein, unknown function
PF3D7_1469500	Pf3D7_14_v3	2848168	2849003	conserved Plasmodium protein, unknown function		PF3D7_1020800	Pf3D7_10_v3	842051	842428	dihydrolipoamide acyltransferase component E2
PF3D7_1423600	Pf3D7_14_v3	954228	955040	calcium-dependent protein kinase, putative		PF3D7_1023800	Pf3D7_10_v3	996161	996538	conserved Plasmodium protein, unknown function
PF3D7_1428000	Pf3D7_14_v3	1096509	1097032	conserved Plasmodium membrane protein, unknown function		PF3D7_1024700	Pf3D7_10_v3	1031145	1031959	conserved protein, unknown function
PF3D7_1436000	Pf3D7_14_v3	1456585	1457137	glucose-6-phosphate isomerase		PF3D7_1027900	Pf3D7_10_v3	1156625	1159365	palmitoyltransferase DHHC10, putative
PF3D7_1436100	Pf3D7_14_v3	1461141	1461511	conserved Plasmodium membrane protein, unknown function		PF3D7_1027900	Pf3D7_10_v3	1156625	1159365	palmitoyltransferase DHHC10, putative
PF3D7_1438800	Pf3D7_14_v3	1570576	1571308	male development protein MD1		PF3D7_1109800	Pf3D7_11_v3	394680	395515	small nucleolar RNA snoR12
						PF3D7_1116700	Pf3D7_11_v3	634000	634969	dipeptidyl aminopeptidase 1
						PF3D7_1122100	Pf3D7_11_v3	840652	841215	GPI transamidase component GPI16, putative
						PF3D7_1125000	Pf3D7_11_v3	983854	985144	conserved protein, unknown function
						PF3D7_1125000	Pf3D7_11_v3	983854	985144	conserved protein, unknown function
						PF3D7_1125600	Pf3D7_11_v3	1002870	1003692	respiratory chain complex 4 associated protein 1
						PF3D7_1127100	Pf3D7_11_v3	1060186	1061026	deoxyuridine 5'-triphosphate nucleotidohydrolase
						PF3D7_1128300	Pf3D7_11_v3	1098419	1098756	ATP-dependent 6-phosphofructokinase
						PF3D7_1129400	Pf3D7_11_v3	1140463	1141214	RNA cytosine C(5)-methyltransferase, putative
						PF3D7_1134600	Pf3D7_11_v3	1350009	1350544	CCCH-type zinc finger protein ZNF4
						PF3D7_1135100	Pf3D7_11_v3	1377650	1378117	protein phosphatase PPM8, putative
						PF3D7_1136800	Pf3D7_11_v3	1451776	1452064	DnaJ protein, putative
						PF3D7_1140200	Pf3D7_11_v3	1600588	1600828	conserved Plasmodium protein, unknown function
						PF3D7_1146800	Pf3D7_11_v3	1853366	1854951	female development protein FD2, putative
						PF3D7_1148700	Pf3D7_11_v3	1936550	1937005	Plasmodium exported protein (PHISTc), unknown function
						PF3D7_1149400	Pf3D7_11_v3	1985167	1985511	Plasmodium exported protein, unknown function
						PF3D7_1105700	Pf3D7_11_v3	246248	246885	tRNA-splicing ligase RtcB, putative
						PF3D7_1110000	Pf3D7_11_v3	398550	399792	conserved Plasmodium protein, unknown function
						PF3D7_1123600	Pf3D7_11_v3	934260	934901	RAP protein, putative
						PF3D7_1135000	Pf3D7_11_v3	1372846	1373760	PQ-loop repeat-containing protein
						PF3D7_1139900	Pf3D7_11_v3	1592312	1593365	ER membrane protein complex subunit 8, putative
						PF3D7_1206000	Pf3D7_12_v3	268848	269515	shewanella-like protein phosphatase 2
						PF3D7_1206700	Pf3D7_12_v3	303815	305073	eukaryotic translation initiation factor 5, putative
						PF3D7_1214000	Pf3D7_12_v3	599088	599652	conserved protein, unknown function
						PF3D7_1221900	Pf3D7_12_v3	876176	877623	conserved Plasmodium membrane protein, unknown function
						PF3D7_1226900	Pf3D7_12_v3	1088011	1088349	parasitophorous vacuolar protein 2
						PF3D7_1229100	Pf3D7_12_v3	1199572	1200137	multidrug resistance-associated protein 2
						PF3D7_1229100	Pf3D7_12_v3	1202905	1203496	multidrug resistance-associated protein 2
						PF3D7_1232400	Pf3D7_12_v3	1337808	1338256	CWC16 domain-containing protein, putative
						PF3D7_1232500	Pf3D7_12_v3	1339246	1339864	CG2-related protein, putative
						PF3D7_1233200	Pf3D7_12_v3	1360370	1361192	male development protein MD2, putative
						PF3D7_1238900	Pf3D7_12_v3	1618509	1619932	protein kinase 2
						PF3D7_1248300	Pf3D7_12_v3	1979739	1980591	conserved protein, unknown function
						PF3D7_1250900	Pf3D7_12_v3	2084349	2084918	conserved protein, unknown function
						PF3D7_1252100	Pf3D7_12_v3	2114335	2114939	rhoptry neck protein 3
						PF3D7_1254700	Pf3D7_12_v3	2225914	2229897	rifin
						PF3D7_1204900	Pf3D7_12_v3	216928	220178	conserved Plasmodium protein, unknown function
						PF3D7_1212800	Pf3D7_12_v3	567460	567696	succinate dehydrogenase [ubiquinone] iron-sulfur subunit, mitochondrial
						PF3D7_1216800	Pf3D7_12_v3	666820	667574	tRNA Proline
						PF3D7_1216800	Pf3D7_12_v3	666820	667574	tRNA Proline
						PF3D7_1217500	Pf3D7_12_v3	690407	691414	conserved Plasmodium protein, unknown function
						PF3D7_1226100	Pf3D7_12_v3	1057909	1058223	haloacid dehalogenase-like hydrolase, putative
						PF3D7_1252200	Pf3D7_12_v3	2124925	2126622	chitinase
						PF3D7_1302800	Pf3D7_13_v3	153016	154189	40S ribosomal protein S7, putative
						PF3D7_1308200	Pf3D7_13_v3	369655	370484	carbamoyl phosphate synthetase
						PF3D7_1310600	Pf3D7_13_v3	464790	465375	ras-related protein Rab-5B
						PF3D7_1318000	Pf3D7_13_v3	745480	746821	conserved protein, unknown function
						PF3D7_1318000	Pf3D7_13_v3	745480	746821	conserved protein, unknown function
						PF3D7_1320100	Pf3D7_13_v3	834343	835804	ATP-dependent Clp protease adapter protein ClpS
						PF3D7_1325100	Pf3D7_13_v3	1043359	1043925	phosphoribosylpyrophosphate synthetase
						PF3D7_1325200	Pf3D7_13_v3	1047916	1049312	lactate dehydrogenase, putative
						PF3D7_1331600	Pf3D7_13_v3	1316799	1317896	3-hydroxyacyl-CoA dehydratase DEH
						PF3D7_1333700	Pf3D7_13_v3	1378123	1379951	histone H3-like centromeric protein CSE4
						PF3D7_1337500	Pf3D7_13_v3	1517748	1518362	conserved Plasmodium protein, unknown function
						PF3D7_1338800	Pf3D7_13_v3	1551583	1585536	CPW-WPC family protein
						PF3D7_1338800	Pf3D7_13_v3	1551583	1585536	CPW-WPC family protein
						PF3D7_1340700	Pf3D7_13_v3	1621128	1621785	ras-related protein Rab-11B
						PF3D7_1346200	Pf3D7_13_v3	1840934	1845561	nuclear import protein MOG1, putative
						PF3D7_1347300	Pf3D7_13_v3	1893982	1895414	conserved Plasmodium membrane protein, unknown function
						PF3D7_1347300	Pf3D7_13_v3	1894062	1895414	conserved Plasmodium membrane protein, unknown function
						PF3D7_1354700	Pf3D7_13_v3	2177935	2178809	conserved Plasmodium protein, unknown function
						PF3D7_1355700	Pf3D7_13_v3	2211634	2212190	NLI interacting factor-like phosphatase, putative
						PF3D7_1366400	Pf3D7_13_v3	2654461	2654820	rhoptry protein RHOP148
						PF3D7_1372500	Pf3D7_13_v3	2854288	2855005	stevor, pseudogene
						PF3D7_1304300	Pf3D7_13_v3	231223	231804	conserved Plasmodium protein, unknown function
						PF3D7_1304600	Pf3D7_13_v3	240778	241492	conserved Plasmodium protein, unknown function
						PF3D7_1309600	Pf3D7_13_v3	438465	439810	ribosomal RNA methyltransferase, putative
						PF3D7_1316400	Pf3D7_13_v3	682942	683661	SAS6-like protein, putative
						PF3D7_1319000	Pf3D7_13_v3	787096	787802	conserved Plasmodium protein, unknown function
						PF3D7_1321600	Pf3D7_13_v3	899863	900530	cGMP-specific 3',5'-cyclic phosphodiesterase gamma, putative
						PF3D7_1323300	Pf3D7_13_v3	971118	971348	N-acetyltransferase, GNAT family, putative
						PF3D7_1326600	Pf3D7_13_v3	1122620	1123486	conserved Plasmodium protein, unknown function
						PF3D7_1332200	Pf3D7_13_v3	1334167	1334414	conserved protein, unknown function
						PF3D7_1332200	Pf3D7_13_v3	1335050	1336148	conserved protein, unknown function
						PF3D7_1343400	Pf3D7_13_v3	1713247	1714302	DNA repair protein RAD5, putative
						PF3D7_1355800	Pf3D7_13_v3	2213916	2214403	splicing factor 3B subunit 5, putative
						PF3D7_1366900	Pf3D7_13_v3	2673971	2675036	conserved protein, unknown function
						PF3D7_1409400	Pf3D7_14_v3	366079	366689	conserved protein, unknown function
						PF3D7_1414900	Pf3D7_14_v3	601698	602409	ATP-dependent protease, putative
						PF3D7_1419500	Pf3D7_14_v3	812782	813904	conserved Plasmodium protein, unknown function
						PF3D7_1445800	Pf3D7_14_v3	1878609	1879468	conserved Plasmodium membrane protein, unknown function
						PF3D7_1447700	Pf3D7_14_v3	1943306	1944344	conserved protein, unknown function
						PF3D7_1449400	Pf3D7_14_v3	2021052	2021378	crossover junction endonuclease MUS81, putative
						PF3D7_1451200	Pf3D7_14_v3	2100102	2100676	conserved Plasmodium protein, unknown function
						PF3D7_1451600	Pf3D7_14_v3	2117705	2118572	LCCL domain-containing protein
						PF3D7_1460800	Pf3D7_14_v3	2477173	2478780	snRNA-activating protein complex subunit 3, putative
						PF3D7_1461400	Pf3D7_14_v3	2494393	2495259	MORN repeat protein, putative
						PF3D7_1461700	Pf3D7_14_v3	2501120	2501972	conserved Plasmodium protein, unknown function
						PF3D7_1462500	Pf3D7_14_v3	2544603	2545334	conserved Plasmodium protein, unknown function
						PF3D7_1463100	Pf3D7_14_v3	2568290	2569264	conserved Plasmodium protein, unknown function, pseudogene
						PF3D7_1404900	Pf3D7_14_v3	171181	171438	conserved Plasmodium protein, unknown function
						PF3D7_1406600	Pf3D7_14_v3	243747	244170	ATP-dependent Clp protease regulatory subunit ClpC
						PF3D7_1407700	Pf3D7_14_v3	278803	279941	conserved protein, unknown function
						PF3D7_1408500	Pf3D7_14_v3	321158	321721	conserved Plasmodium protein, unknown function
						PF3D7_1415100	Pf3D7_14_v3	610402	611159	conserved protein, unknown function
						PF3D7_1417200	Pf3D7_14_v3	692780	693471	CCR4-NOT transcription complex subunit NOT1, putative
						PF3D7_1420700	Pf3D7_14_v3	857498	857845	surface protein P113
						PF3D7_1422600	Pf3D7_14_v3	911530	912517	conserved Plasmodium protein, unknown function
						PF3D7_1423800	Pf3D7_14_v3	966454	967189	vacuolar protein sorting-associated protein 3, putative
						PF3D7_1428000	Pf3D7_14_v3	1095690	1096934	conserved Plasmodium membrane protein, unknown function
						PF3D7_1430200	Pf3D7_14_v3	1190984	1191792	plasmepsin IX
						PF3D7_1438800	Pf3D7_14_v3	1572002	1573379	male development protein MD1
						PF3D7_1439800	Pf3D7_14_v3	1619974	1620598	vesicle-associated membrane protein, putative
						PF3D7_1447300	Pf3D7_14_v3	1936500	1936983	ribosomal protein S14, mitochondrial, putative
						PF3D7_1454300	Pf3D7_14_v3	2230312	2232118	SNF1-related serine/threonine protein kinase KIN
						PF3D7_1458500	Pf3D7_14_v3	2404452	2405402	spindle assembly abnormal protein 4, putative
						PF3D7_1463300	Pf3D7_14_v3	2573949	2574833	DNA polymerase alpha subunit B, putative
