# Supplementary material for: Genome-wide analysis of strand-specific transcription and DNA methylation in Plasmodium falciparum severe malaria
Source: Front Microbiol. 2026 Jun 29;17:1846174. doi: 10.3389/fmicb.2026.1846174 (PMC13357928; doi:10.3389/fmicb.2026.1846174)
Supplement: Supplementary file 5 [file Table_4.xlsx]

## Sheet: Readme
S_UP_HD	List of GO terms enriched for DEGs asscociated with upregulated sense transcripts detected in Hepatic dysfunction cluster.
S_UP_CM	List of GO terms enriched for DEGs asscociated with upregulated sense transcripts detected in Cerebral Malaria cluster.
AS_UP_HD	List of GO terms enriched for DEGs associated with upregulated antisense transcripts detected in Hepatic dysfunction cluster.
AS_UP_CM	List of GO terms enriched for DEGs asscociated with upregulated antisense transcripts detected in Cerebral Malaria cluster.
S_DOWN_HD	List of GO terms enriched for DEGs asscociated with downregulated sense transcripts detected in Hepatic dysfunction cluster.
S_DOWN_CM	List of GO terms enriched for DEGs asscociated with downregulated sense transcripts detected in Cerebral Malaria cluster.
AS_DOWN_HD	List of GO terms enriched for DEGs asscociated with downregulated antisense transcripts detected in Hepatic dysfunction cluster.
AS_DOWN_CM	List of GO terms enriched for DEGs asscociated with downregulated antisense transcripts detected in Cerebral Malaria cluster.

## Sheet: S_UP_HD
Category	Term	Count	%	PValue	Genes	List Total	Pop Hits	Pop Total	Fold Enrichment	Bonferroni	Benjamini	FDR
GOTERM_CC_ALL	GO:0005654~nucleoplasm	3	13.6364	0.049106	PF3D7_1011700, PF3D7_0704400, PF3D7_0719300	18	80	3775	7.86458	0.951256	1	1

## Sheet: S_UP_CM
Category	Term	Count	%	PValue	Genes	List Total	Pop Hits	Pop Total	Fold Enrichment	Bonferroni	Benjamini	FDR
GOTERM_BP_ALL	GO:0007049~cell cycle	21	10.8808	2.89709e-12	PF3D7_0509100, PF3D7_1228300, PF3D7_1317100, PF3D7_1130700, PF3D7_0316500, PF3D7_0917000, PF3D7_1021800, PF3D7_0527000, PF3D7_1309400, PF3D7_1322200, PF3D7_0803400, PF3D7_0933500, PF3D7_0616200, PF3D7_1219000, PF3D7_0717500, PF3D7_1355100, PF3D7_0307500, PF3D7_1403100, PF3D7_0904800, PF3D7_1442200, PF3D7_1446600	96	84	2644	6.88542	1.7122e-09	1.71218e-09	1.63975e-09
GOTERM_BP_ALL	GO:0022402~cell cycle process	18	9.32642	8.56723e-11	PF3D7_0509100, PF3D7_1317100, PF3D7_1130700, PF3D7_0316500, PF3D7_0917000, PF3D7_1021800, PF3D7_0527000, PF3D7_1322200, PF3D7_0803400, PF3D7_0933500, PF3D7_0616200, PF3D7_1219000, PF3D7_0717500, PF3D7_1355100, PF3D7_0307500, PF3D7_1403100, PF3D7_1442200, PF3D7_1446600	96	69	2644	7.18478	5.06323e-08	2.53162e-08	2.42453e-08
GOTERM_BP_ALL	GO:0000278~mitotic cell cycle	15	7.77202	3.83327e-09	PF3D7_0509100, PF3D7_1228300, PF3D7_1317100, PF3D7_1130700, PF3D7_0316500, PF3D7_0917000, PF3D7_0527000, PF3D7_1322200, PF3D7_0933500, PF3D7_0616200, PF3D7_0717500, PF3D7_1355100, PF3D7_0307500, PF3D7_1403100, PF3D7_1446600	96	56	2644	7.37723	2.26546e-06	7.55153e-07	7.2321e-07
GOTERM_BP_ALL	GO:0007059~chromosome segregation	10	5.18135	1.87552e-07	PF3D7_0509100, PF3D7_0717500, PF3D7_1130700, PF3D7_0316500, PF3D7_0307500, PF3D7_0917000, PF3D7_1021800, PF3D7_1403100, PF3D7_0933500, PF3D7_0616200	96	27	2644	10.2006	0.000110837	2.77108e-05	2.65386e-05
GOTERM_CC_ALL	GO:0000775~chromosome, centromeric region	10	5.18135	4.47734e-07	PF3D7_0509100, PF3D7_0316500, PF3D7_0307500, PF3D7_1021800, PF3D7_1403100, PF3D7_0723800, PF3D7_1227600, PF3D7_1322200, PF3D7_0410800, PF3D7_0616200	163	25	3775	9.2638	9.22289e-05	9.22331e-05	8.59649e-05
GOTERM_BP_ALL	GO:0006996~organelle organization	28	14.5078	5.95028e-07	PF3D7_0319400, PF3D7_0705400, PF3D7_0917000, PF3D7_0527000, PF3D7_1320100, PF3D7_1433800, PF3D7_0208600, PF3D7_1322200, PF3D7_1452500, PF3D7_1234900, PF3D7_0932200, PF3D7_1246200, PF3D7_1355100, PF3D7_1403100, PF3D7_0509100, PF3D7_1317100, PF3D7_1130700, PF3D7_0316500, PF3D7_0803400, PF3D7_0933500, PF3D7_0616200, PF3D7_1008700, PF3D7_1219000, PF3D7_0717500, PF3D7_0904800, PF3D7_1236000, PF3D7_120…	96	278	2644	2.77398	0.0003516	7.03323e-05	6.73571e-05
GOTERM_BP_ALL	GO:0098813~nuclear chromosome segregation	8	4.14508	8.98834e-07	PF3D7_0509100, PF3D7_0717500, PF3D7_1130700, PF3D7_0316500, PF3D7_0917000, PF3D7_1021800, PF3D7_1403100, PF3D7_0616200	96	17	2644	12.9608	0.00053107	8.39157e-05	8.0366e-05
GOTERM_BP_ALL	GO:1903047~mitotic cell cycle process	11	5.69948	9.93926e-07	PF3D7_0509100, PF3D7_0717500, PF3D7_1317100, PF3D7_1130700, PF3D7_1355100, PF3D7_0316500, PF3D7_0527000, PF3D7_0917000, PF3D7_1403100, PF3D7_1322200, PF3D7_0616200	96	41	2644	7.38923	0.000587238	8.39157e-05	8.0366e-05
GOTERM_BP_ALL	GO:0000070~mitotic sister chromatid segregation	7	3.62694	2.5745e-06	PF3D7_0509100, PF3D7_0717500, PF3D7_1130700, PF3D7_0316500, PF3D7_0917000, PF3D7_1403100, PF3D7_0616200	96	13	2644	14.8301	0.00152037	0.000169059	0.000161907
GOTERM_BP_ALL	GO:0140014~mitotic nuclear division	7	3.62694	2.5745e-06	PF3D7_0509100, PF3D7_0717500, PF3D7_1130700, PF3D7_0316500, PF3D7_0917000, PF3D7_1403100, PF3D7_0616200	96	13	2644	14.8301	0.00152037	0.000169059	0.000161907
GOTERM_BP_ALL	GO:0000819~sister chromatid segregation	7	3.62694	4.37536e-06	PF3D7_0509100, PF3D7_0717500, PF3D7_1130700, PF3D7_0316500, PF3D7_0917000, PF3D7_1403100, PF3D7_0616200	96	14	2644	13.7708	0.0025825	0.000258584	0.000247645
GOTERM_BP_ALL	GO:0051276~chromosome organization	12	6.21762	5.74528e-06	PF3D7_0509100, PF3D7_0705400, PF3D7_0717500, PF3D7_1317100, PF3D7_1130700, PF3D7_1355100, PF3D7_0316500, PF3D7_0527000, PF3D7_0917000, PF3D7_1403100, PF3D7_0904800, PF3D7_0616200	96	60	2644	5.50833	0.00338971	0.000308678	0.000295621
GOTERM_CC_ALL	GO:0000779~condensed chromosome, centromeric region	8	4.14508	7.67753e-06	PF3D7_0316500, PF3D7_0307500, PF3D7_1403100, PF3D7_0723800, PF3D7_1227600, PF3D7_1322200, PF3D7_0410800, PF3D7_0616200	163	19	3775	9.75137	0.00158033	0.000734755	0.00068482
GOTERM_CC_ALL	GO:0000793~condensed chromosome	9	4.66321	1.07003e-05	PF3D7_0316500, PF3D7_0307500, PF3D7_0917000, PF3D7_1403100, PF3D7_0723800, PF3D7_1227600, PF3D7_1322200, PF3D7_0410800, PF3D7_0616200	163	27	3775	7.71984	0.00220185	0.000734755	0.00068482
GOTERM_BP_ALL	GO:0016043~cellular component organization	35	18.1347	1.18148e-05	PF3D7_1452700, PF3D7_0319400, PF3D7_0705400, PF3D7_0917000, PF3D7_0527000, PF3D7_1320100, PF3D7_1433800, PF3D7_1456500, PF3D7_0208600, PF3D7_1322200, PF3D7_1452500, PF3D7_1234900, PF3D7_0319000, PF3D7_0932200, PF3D7_1246200, PF3D7_1355100, PF3D7_1403100, PF3D7_1147300, PF3D7_0509100, PF3D7_1317100, PF3D7_1130700, PF3D7_0316500, PF3D7_0803400, PF3D7_0930800, PF3D7_0314000, PF3D7_0933500, PF3D7_061…	96	465	2644	2.07303	0.00695826	0.000581878	0.000557264
GOTERM_BP_ALL	GO:0000280~nuclear division	8	4.14508	1.75366e-05	PF3D7_0509100, PF3D7_0717500, PF3D7_1130700, PF3D7_0316500, PF3D7_0917000, PF3D7_1403100, PF3D7_0803400, PF3D7_0616200	96	25	2644	8.81333	0.0103107	0.000797243	0.000763519
GOTERM_BP_ALL	GO:0048285~organelle fission	8	4.14508	3.95326e-05	PF3D7_0509100, PF3D7_0717500, PF3D7_1130700, PF3D7_0316500, PF3D7_0917000, PF3D7_1403100, PF3D7_0803400, PF3D7_0616200	96	28	2644	7.86905	0.0230934	0.00166884	0.00159825
GOTERM_CC_ALL	GO:0000776~kinetochore	7	3.62694	4.75492e-05	PF3D7_0316500, PF3D7_0307500, PF3D7_0723800, PF3D7_1227600, PF3D7_1322200, PF3D7_0410800, PF3D7_0616200	163	17	3775	9.53627	0.00974754	0.00214315	0.0019975
GOTERM_CC_ALL	GO:0098687~chromosomal region	10	5.18135	5.20182e-05	PF3D7_0509100, PF3D7_0316500, PF3D7_0307500, PF3D7_1021800, PF3D7_1403100, PF3D7_0723800, PF3D7_1227600, PF3D7_1322200, PF3D7_0410800, PF3D7_0616200	163	42	3775	5.51417	0.0106588	0.00214315	0.0019975
GOTERM_BP_ALL	GO:0000725~recombinational repair	8	4.14508	9.98647e-05	PF3D7_0705400, PF3D7_1317100, PF3D7_1355100, PF3D7_0527000, PF3D7_0904800, PF3D7_0514100, PF3D7_0616600, PF3D7_0803400	96	32	2644	6.88542	0.0573149	0.00393467	0.00376823
GOTERM_CC_ALL	GO:0043231~intracellular membrane-bounded organelle	130	67.3575	0.000309805	PF3D7_1121000, PF3D7_0319400, PF3D7_1123700, PF3D7_1431500, PF3D7_1433800, PF3D7_0111500, PF3D7_0615500, PF3D7_0911600, PF3D7_1458700, PF3D7_0108100, PF3D7_1202200, PF3D7_0723800, PF3D7_0217500, PF3D7_1422500, PF3D7_0815800, PF3D7_0624100, PF3D7_0104400, PF3D7_0513600, PF3D7_0811600, PF3D7_1210000, PF3D7_0813100, PF3D7_0505400, PF3D7_0312100, PF3D7_1309400, PF3D7_1476300, PF3D7_0935400, PF3D7_031…	163	2545	3775	1.183	0.0618352	0.00975201	0.00908925
GOTERM_CC_ALL	GO:0042555~MCM complex	5	2.59067	0.00034786	PF3D7_0705400, PF3D7_0717500, PF3D7_1317100, PF3D7_1355100, PF3D7_0527000	163	9	3775	12.8664	0.0691635	0.00975201	0.00908925
GOTERM_CC_ALL	GO:0005622~intracellular anatomical structure	142	73.5751	0.000378719	PF3D7_1121000, PF3D7_0319400, PF3D7_1123700, PF3D7_1431500, PF3D7_1433800, PF3D7_0111500, PF3D7_0615500, PF3D7_0911600, PF3D7_0413700, PF3D7_1458700, PF3D7_0319000, PF3D7_1105200, PF3D7_0108100, PF3D7_1202200, PF3D7_0723800, PF3D7_0217500, PF3D7_1422500, PF3D7_0815800, PF3D7_0624100, PF3D7_1409300, PF3D7_0104400, PF3D7_0513600, PF3D7_0811600, PF3D7_1210000, PF3D7_0813100, PF3D7_0505400, PF3D7_031…	163	2881	3775	1.1415	0.0750641	0.00975201	0.00908925
GOTERM_BP_ALL	GO:0051716~cellular response to stimulus	21	10.8808	0.000409432	PF3D7_0513600, PF3D7_0919400, PF3D7_0106800, PF3D7_0705400, PF3D7_1317100, PF3D7_0527000, PF3D7_1431500, PF3D7_0615500, PF3D7_0616600, PF3D7_0803400, PF3D7_1458700, PF3D7_0802800, PF3D7_1028200, PF3D7_0717500, PF3D7_0604600, PF3D7_1355100, PF3D7_0305600, PF3D7_1338900, PF3D7_0904800, PF3D7_0217500, PF3D7_0514100	96	251	2644	2.30428	0.214962	0.0151234	0.0144837
GOTERM_CC_ALL	GO:0043229~intracellular organelle	133	68.9119	0.000457942	PF3D7_1121000, PF3D7_0319400, PF3D7_1123700, PF3D7_1431500, PF3D7_1433800, PF3D7_0111500, PF3D7_0615500, PF3D7_0911600, PF3D7_1458700, PF3D7_1105200, PF3D7_0108100, PF3D7_1202200, PF3D7_0723800, PF3D7_0217500, PF3D7_1422500, PF3D7_0815800, PF3D7_0624100, PF3D7_0104400, PF3D7_0513600, PF3D7_0811600, PF3D7_1210000, PF3D7_0813100, PF3D7_0505400, PF3D7_0312100, PF3D7_1309400, PF3D7_1476300, PF3D7_093…	163	2640	3775	1.16675	0.0900428	0.0104818	0.00976944
GOTERM_BP_ALL	GO:0007010~cytoskeleton organization	10	5.18135	0.000463047	PF3D7_1008700, PF3D7_0319400, PF3D7_1219000, PF3D7_0932200, PF3D7_1246200, PF3D7_0717500, PF3D7_0316500, PF3D7_1322200, PF3D7_0933500, PF3D7_1446600	96	66	2644	4.17298	0.239458	0.0160977	0.0154167
GOTERM_CC_ALL	GO:0000940~outer kinetochore	4	2.07254	0.000728081	PF3D7_0316500, PF3D7_0307500, PF3D7_1227600, PF3D7_0616200	163	5	3775	18.5276	0.139326	0.0149985	0.0139792
GOTERM_BP_ALL	GO:0019953~sexual reproduction	7	3.62694	0.000780813	PF3D7_0316500, PF3D7_1309400, PF3D7_1403100, PF3D7_0904800, PF3D7_0217500, PF3D7_0803400, PF3D7_0933500	96	32	2644	6.02474	0.369751	0.0248345	0.023784
GOTERM_BP_ALL	GO:0051301~cell division	8	4.14508	0.000798403	PF3D7_1219000, PF3D7_1246200, PF3D7_0307500, PF3D7_0917000, PF3D7_1021800, PF3D7_1403100, PF3D7_1442200, PF3D7_0616200	96	44	2644	5.00758	0.376274	0.0248345	0.023784
GOTERM_BP_ALL	GO:0006310~DNA recombination	8	4.14508	0.000918076	PF3D7_0705400, PF3D7_1317100, PF3D7_1355100, PF3D7_0527000, PF3D7_0904800, PF3D7_0514100, PF3D7_0616600, PF3D7_0803400	96	45	2644	4.8963	0.4189	0.0271291	0.0259816
GOTERM_BP_ALL	GO:0051321~meiotic cell cycle	6	3.10881	0.0010843	PF3D7_0316500, PF3D7_1309400, PF3D7_1403100, PF3D7_0904800, PF3D7_0803400, PF3D7_0933500	96	23	2644	7.18478	0.473323	0.029372	0.0281295
GOTERM_BP_ALL	GO:0022414~reproductive process	7	3.62694	0.00109337	PF3D7_0316500, PF3D7_1309400, PF3D7_1403100, PF3D7_0904800, PF3D7_0217500, PF3D7_0803400, PF3D7_0933500	96	34	2644	5.67034	0.476143	0.029372	0.0281295
GOTERM_BP_ALL	GO:0071840~cellular component organization or biogenesis	36	18.6528	0.0015676	PF3D7_1452700, PF3D7_0319400, PF3D7_0705400, PF3D7_0917000, PF3D7_0527000, PF3D7_1320100, PF3D7_1433800, PF3D7_1456500, PF3D7_0208600, PF3D7_1322200, PF3D7_1452500, PF3D7_1234900, PF3D7_0319000, PF3D7_0932200, PF3D7_1246200, PF3D7_1355100, PF3D7_1403100, PF3D7_1147300, PF3D7_0509100, PF3D7_1317100, PF3D7_1130700, PF3D7_0316500, PF3D7_0803400, PF3D7_0930800, PF3D7_0314000, PF3D7_0933500, PF3D7_061…	96	613	2644	1.61746	0.604332	0.0402805	0.0385766
GOTERM_CC_ALL	GO:0005694~chromosome	16	8.29016	0.00190892	PF3D7_0509100, PF3D7_1130700, PF3D7_0316500, PF3D7_0917000, PF3D7_1021800, PF3D7_0802100, PF3D7_1309400, PF3D7_1322200, PF3D7_0410800, PF3D7_0616200, PF3D7_0604600, PF3D7_0307500, PF3D7_1403100, PF3D7_0723800, PF3D7_1227600, PF3D7_0904800	163	152	3775	2.43784	0.325385	0.0357488	0.0333193
GOTERM_BP_ALL	GO:0006281~DNA repair	12	6.21762	0.00199942	PF3D7_0513600, PF3D7_0705400, PF3D7_0604600, PF3D7_1317100, PF3D7_1355100, PF3D7_0305600, PF3D7_0527000, PF3D7_0904800, PF3D7_0514100, PF3D7_0616600, PF3D7_0803400, PF3D7_1458700	96	113	2644	2.92478	0.693593	0.0492357	0.047153
GOTERM_BP_ALL	GO:0006259~DNA metabolic process	14	7.25389	0.00322242	PF3D7_0513600, PF3D7_0705400, PF3D7_1317100, PF3D7_0527000, PF3D7_0616600, PF3D7_0803400, PF3D7_1458700, PF3D7_0203900, PF3D7_0717500, PF3D7_0604600, PF3D7_1355100, PF3D7_0305600, PF3D7_0904800, PF3D7_0514100	96	156	2644	2.47169	0.851553	0.0733187	0.0702173
GOTERM_BP_ALL	GO:0000727~double-strand break repair via break-induced replication	4	2.07254	0.00322553	PF3D7_0705400, PF3D7_1317100, PF3D7_1355100, PF3D7_0527000	96	9	2644	12.2407	0.851826	0.0733187	0.0702173
GOTERM_BP_ALL	GO:0000724~double-strand break repair via homologous recombination	6	3.10881	0.00376216	PF3D7_0705400, PF3D7_1317100, PF3D7_1355100, PF3D7_0527000, PF3D7_0904800, PF3D7_0803400	96	30	2644	5.50833	0.892216	0.0823494	0.0788659
GOTERM_BP_ALL	GO:0006974~DNA damage response	12	6.21762	0.00418564	PF3D7_0513600, PF3D7_0705400, PF3D7_0604600, PF3D7_1317100, PF3D7_1355100, PF3D7_0305600, PF3D7_0527000, PF3D7_0904800, PF3D7_0514100, PF3D7_0616600, PF3D7_0803400, PF3D7_1458700	96	124	2644	2.66532	0.916165	0.0875185	0.0838164
GOTERM_BP_ALL	GO:0000226~microtubule cytoskeleton organization	7	3.62694	0.00429448	PF3D7_1008700, PF3D7_0319400, PF3D7_0717500, PF3D7_0316500, PF3D7_1322200, PF3D7_0933500, PF3D7_1446600	96	44	2644	4.38163	0.921409	0.0875185	0.0838164
GOTERM_CC_ALL	GO:0005856~cytoskeleton	12	6.21762	0.00645802	PF3D7_1008700, PF3D7_0319400, PF3D7_1249600, PF3D7_0932200, PF3D7_1246200, PF3D7_0307500, PF3D7_1105200, PF3D7_1243900, PF3D7_1322200, PF3D7_0933500, PF3D7_0616200, PF3D7_1446600	163	109	3775	2.54967	0.736754	0.110863	0.103328
GOTERM_BP_ALL	GO:0045333~cellular respiration	6	3.10881	0.00655788	PF3D7_0927300, PF3D7_1426900, PF3D7_0306400, PF3D7_1108500, PF3D7_MIT01400, PF3D7_1212800	96	34	2644	4.86029	0.979523	0.12919	0.123725
GOTERM_CC_ALL	GO:0005815~microtubule organizing center	5	2.59067	0.00764166	PF3D7_1105200, PF3D7_1243900, PF3D7_1322200, PF3D7_0933500, PF3D7_1446600	163	19	3775	6.09461	0.794072	0.121091	0.112861
GOTERM_BP_ALL	GO:0015980~energy derivation by oxidation of organic compounds	6	3.10881	0.00839578	PF3D7_0927300, PF3D7_1426900, PF3D7_0306400, PF3D7_1108500, PF3D7_MIT01400, PF3D7_1212800	96	36	2644	4.59028	0.993146	0.160062	0.153291
GOTERM_BP_ALL	GO:0006261~DNA-templated DNA replication	7	3.62694	0.00895124	PF3D7_0203900, PF3D7_0705400, PF3D7_0717500, PF3D7_0604600, PF3D7_1317100, PF3D7_1355100, PF3D7_0527000	96	51	2644	3.78023	0.995078	0.163909	0.156975
GOTERM_BP_ALL	GO:0009987~cellular process	90	46.6321	0.00915227	PF3D7_1121000, PF3D7_0919400, PF3D7_0319400, PF3D7_0527000, PF3D7_1431500, PF3D7_1433800, PF3D7_0111500, PF3D7_0615500, PF3D7_0506900, PF3D7_1458700, PF3D7_0319000, PF3D7_0802800, PF3D7_1330600, PF3D7_1355100, PF3D7_0305600, PF3D7_0307500, PF3D7_1202200, PF3D7_0920000, PF3D7_0217500, PF3D7_1422500, PF3D7_0815800, PF3D7_1409300, PF3D7_1147300, PF3D7_0104400, PF3D7_0513600, PF3D7_0513800, PF3D7_131…	96	2257	2644	1.09825	0.995634	0.163909	0.156975
GOTERM_CC_ALL	GO:0099080~supramolecular complex	11	5.69948	0.00987248	PF3D7_1008700, PF3D7_0319400, PF3D7_1246200, PF3D7_0316500, PF3D7_0307500, PF3D7_0723800, PF3D7_1227600, PF3D7_1322200, PF3D7_0410800, PF3D7_0933500, PF3D7_0616200	163	100	3775	2.54755	0.870469	0.133553	0.124477
GOTERM_CC_ALL	GO:0015630~microtubule cytoskeleton	9	4.66321	0.0102754	PF3D7_1008700, PF3D7_0319400, PF3D7_0307500, PF3D7_1105200, PF3D7_1243900, PF3D7_1322200, PF3D7_0933500, PF3D7_0616200, PF3D7_1446600	163	71	3775	2.93571	0.880887	0.133553	0.124477
GOTERM_CC_ALL	GO:0031262~Ndc80 complex	3	1.5544	0.0103731	PF3D7_0316500, PF3D7_1227600, PF3D7_0616200	163	4	3775	17.3696	0.883284	0.133553	0.124477
GOTERM_BP_ALL	GO:0006302~double-strand break repair	6	3.10881	0.010564	PF3D7_0705400, PF3D7_1317100, PF3D7_1355100, PF3D7_0527000, PF3D7_0904800, PF3D7_0803400	96	38	2644	4.34868	0.99812	0.183628	0.17586
GOTERM_BP_ALL	GO:0006260~DNA replication	8	4.14508	0.0116613	PF3D7_0203900, PF3D7_0705400, PF3D7_0717500, PF3D7_0604600, PF3D7_1317100, PF3D7_1355100, PF3D7_0527000, PF3D7_0904800	96	70	2644	3.14762	0.999024	0.19691	0.18858
GOTERM_CC_ALL	GO:0043226~organelle	133	68.9119	0.0120457	PF3D7_1121000, PF3D7_0319400, PF3D7_1123700, PF3D7_1431500, PF3D7_1433800, PF3D7_0111500, PF3D7_0615500, PF3D7_0911600, PF3D7_1458700, PF3D7_1105200, PF3D7_0108100, PF3D7_1202200, PF3D7_0723800, PF3D7_0217500, PF3D7_1422500, PF3D7_0815800, PF3D7_0624100, PF3D7_0104400, PF3D7_0513600, PF3D7_0811600, PF3D7_1210000, PF3D7_0813100, PF3D7_0505400, PF3D7_0312100, PF3D7_1309400, PF3D7_1476300, PF3D7_093…	163	2784	3775	1.1064	0.917626	0.139363	0.129892
GOTERM_MF_ALL	GO:0008092~cytoskeletal protein binding	8	4.14508	0.0121001	PF3D7_0319400, PF3D7_1219000, PF3D7_0932200, PF3D7_0307500, PF3D7_1322200, PF3D7_0933500, PF3D7_1361800, PF3D7_0616200	110	62	2665	3.1261	0.978394	1	1
KEGG_PATHWAY	pfa03030:DNA replication	4	2.07254	0.0123391	PF3D7_0705400, PF3D7_1317100, PF3D7_1355100, PF3D7_0527000	21	27	1068	7.53439	0.27589	0.320816	0.320816
GOTERM_CC_ALL	GO:0005819~spindle	4	2.07254	0.0128214	PF3D7_0319400, PF3D7_0307500, PF3D7_1322200, PF3D7_0933500	163	12	3775	7.71984	0.929933	0.139363	0.129892
GOTERM_CC_ALL	GO:0043227~membrane-bounded organelle	130	67.3575	0.0128539	PF3D7_1121000, PF3D7_0319400, PF3D7_1123700, PF3D7_1431500, PF3D7_1433800, PF3D7_0111500, PF3D7_0615500, PF3D7_0911600, PF3D7_1458700, PF3D7_0108100, PF3D7_1202200, PF3D7_0723800, PF3D7_0217500, PF3D7_1422500, PF3D7_0815800, PF3D7_0624100, PF3D7_0104400, PF3D7_0513600, PF3D7_0811600, PF3D7_1210000, PF3D7_0813100, PF3D7_0505400, PF3D7_0312100, PF3D7_1309400, PF3D7_1476300, PF3D7_0935400, PF3D7_031…	163	2710	3775	1.11097	0.930405	0.139363	0.129892
GOTERM_BP_ALL	GO:0022616~DNA strand elongation	4	2.07254	0.014937	PF3D7_0203900, PF3D7_0705400, PF3D7_1317100, PF3D7_0527000	96	15	2644	7.34444	0.999863	0.238588	0.228495
GOTERM_BP_ALL	GO:0006271~DNA strand elongation involved in DNA replication	4	2.07254	0.014937	PF3D7_0203900, PF3D7_0705400, PF3D7_1317100, PF3D7_0527000	96	15	2644	7.34444	0.999863	0.238588	0.228495
GOTERM_BP_ALL	GO:0033554~cellular response to stress	13	6.73575	0.0154924	PF3D7_0513600, PF3D7_0919400, PF3D7_0705400, PF3D7_1317100, PF3D7_0527000, PF3D7_0616600, PF3D7_0803400, PF3D7_1458700, PF3D7_0604600, PF3D7_1355100, PF3D7_0305600, PF3D7_0904800, PF3D7_0514100	96	168	2644	2.1312	0.999902	0.240948	0.230755
GOTERM_BP_ALL	GO:0051258~protein polymerization	3	1.5544	0.0174383	PF3D7_1219000, PF3D7_1322200, PF3D7_0933500	96	6	2644	13.7708	0.999969	0.25765	0.246751
GOTERM_BP_ALL	GO:0007076~mitotic chromosome condensation	3	1.5544	0.0174383	PF3D7_0509100, PF3D7_0917000, PF3D7_1403100	96	6	2644	13.7708	0.999969	0.25765	0.246751
GOTERM_BP_ALL	GO:0022904~respiratory electron transport chain	4	2.07254	0.0179127	PF3D7_1426900, PF3D7_0306400, PF3D7_MIT01400, PF3D7_1212800	96	16	2644	6.88542	0.999977	0.258205	0.247282
GOTERM_MF_ALL	GO:0140097~catalytic activity, acting on DNA	10	5.18135	0.0193588	PF3D7_0513600, PF3D7_0203900, PF3D7_0705400, PF3D7_0604600, PF3D7_1317100, PF3D7_1355100, PF3D7_0305600, PF3D7_0514100, PF3D7_0803400, PF3D7_1458700	110	100	2665	2.42273	0.997883	1	1
GOTERM_BP_ALL	GO:0007017~microtubule-based process	7	3.62694	0.0207032	PF3D7_1008700, PF3D7_0319400, PF3D7_0717500, PF3D7_0316500, PF3D7_1322200, PF3D7_0933500, PF3D7_1446600	96	61	2644	3.16052	0.999996	0.284679	0.272637
GOTERM_MF_ALL	GO:0005516~calmodulin binding	4	2.07254	0.021146	PF3D7_0717500, PF3D7_1338900, PF3D7_0217500, PF3D7_0802800	110	15	2665	6.46061	0.998808	1	1
GOTERM_BP_ALL	GO:0007051~spindle organization	4	2.07254	0.0211944	PF3D7_0717500, PF3D7_0316500, PF3D7_1322200, PF3D7_0933500	96	17	2644	6.48039	0.999997	0.284679	0.272637
GOTERM_BP_ALL	GO:0006270~DNA replication initiation	4	2.07254	0.0211944	PF3D7_0705400, PF3D7_1317100, PF3D7_1355100, PF3D7_0527000	96	17	2644	6.48039	0.999997	0.284679	0.272637
GOTERM_MF_ALL	GO:0140096~catalytic activity, acting on a protein	27	13.9896	0.0213288	PF3D7_0810300, PF3D7_1121000, PF3D7_0919400, PF3D7_1127500, PF3D7_1228300, PF3D7_1320100, PF3D7_1431500, PF3D7_0615500, PF3D7_0506900, PF3D7_1322200, PF3D7_0802800, PF3D7_1338900, PF3D7_0217500, PF3D7_1422500, PF3D7_1409300, PF3D7_1147300, PF3D7_1443000, PF3D7_1416200, PF3D7_0312100, PF3D7_0207600, PF3D7_1432700, PF3D7_1430200, PF3D7_1028200, PF3D7_1458300, PF3D7_0717500, PF3D7_0420200, PF3D7_101…	110	430	2665	1.52125	0.998876	1	1
GOTERM_MF_ALL	GO:0003697~single-stranded DNA binding	5	2.59067	0.0224724	PF3D7_0705400, PF3D7_1317100, PF3D7_1355100, PF3D7_0527000, PF3D7_0904800	110	27	2665	4.48653	0.999223	1	1
GOTERM_BP_ALL	GO:0031109~microtubule polymerization or depolymerization	3	1.5544	0.0238469	PF3D7_0319400, PF3D7_1322200, PF3D7_0933500	96	7	2644	11.8036	0.999999	0.31319	0.299942
GOTERM_CC_ALL	GO:0000796~condensin complex	3	1.5544	0.0244994	PF3D7_0509100, PF3D7_0917000, PF3D7_1403100	163	6	3775	11.5798	0.993962	0.252344	0.235194
GOTERM_BP_ALL	GO:0022900~electron transport chain	4	2.07254	0.0247834	PF3D7_1426900, PF3D7_0306400, PF3D7_MIT01400, PF3D7_1212800	96	18	2644	6.12037	1	0.318413	0.304944
GOTERM_MF_ALL	GO:0003678~DNA helicase activity	5	2.59067	0.0254126	PF3D7_0705400, PF3D7_0604600, PF3D7_1317100, PF3D7_1355100, PF3D7_0514100	110	28	2665	4.3263	0.999699	1	1
GOTERM_BP_ALL	GO:0035556~intracellular signal transduction	7	3.62694	0.0256536	PF3D7_0106800, PF3D7_0717500, PF3D7_1431500, PF3D7_1338900, PF3D7_0615500, PF3D7_0217500, PF3D7_0802800	96	64	2644	3.01237	1	0.320331	0.30678
GOTERM_BP_ALL	GO:0009060~aerobic respiration	5	2.59067	0.0260167	PF3D7_0927300, PF3D7_1426900, PF3D7_1108500, PF3D7_MIT01400, PF3D7_1212800	96	32	2644	4.30339	1	0.320331	0.30678
GOTERM_BP_ALL	GO:0032508~DNA duplex unwinding	4	2.07254	0.0286796	PF3D7_0705400, PF3D7_1317100, PF3D7_1355100, PF3D7_0527000	96	19	2644	5.79825	1	0.338993	0.324653
GOTERM_BP_ALL	GO:0032392~DNA geometric change	4	2.07254	0.0286796	PF3D7_0705400, PF3D7_1317100, PF3D7_1355100, PF3D7_0527000	96	19	2644	5.79825	1	0.338993	0.324653
GOTERM_BP_ALL	GO:0030261~chromosome condensation	3	1.5544	0.0310601	PF3D7_0509100, PF3D7_0917000, PF3D7_1403100	96	8	2644	10.3281	1	0.353009	0.338077
GOTERM_BP_ALL	GO:0006268~DNA unwinding involved in DNA replication	3	1.5544	0.0310601	PF3D7_0705400, PF3D7_1317100, PF3D7_1355100	96	8	2644	10.3281	1	0.353009	0.338077
KEGG_PATHWAY	pfa00020:Citrate cycle (TCA cycle)	3	1.5544	0.0383027	PF3D7_0927300, PF3D7_1108500, PF3D7_1212800	21	17	1068	8.97479	0.637758	0.376023	0.376023
GOTERM_CC_ALL	GO:0099512~supramolecular fiber	6	3.10881	0.0384793	PF3D7_1008700, PF3D7_0319400, PF3D7_1246200, PF3D7_0307500, PF3D7_0933500, PF3D7_0616200	163	44	3775	3.15811	0.999691	0.34464	0.321218
GOTERM_CC_ALL	GO:0099081~supramolecular polymer	6	3.10881	0.0384793	PF3D7_1008700, PF3D7_0319400, PF3D7_1246200, PF3D7_0307500, PF3D7_0933500, PF3D7_0616200	163	44	3775	3.15811	0.999691	0.34464	0.321218
GOTERM_CC_ALL	GO:0099513~polymeric cytoskeletal fiber	6	3.10881	0.0384793	PF3D7_1008700, PF3D7_0319400, PF3D7_1246200, PF3D7_0307500, PF3D7_0933500, PF3D7_0616200	163	44	3775	3.15811	0.999691	0.34464	0.321218
GOTERM_BP_ALL	GO:0033260~nuclear DNA replication	3	1.5544	0.0390128	PF3D7_1317100, PF3D7_1355100, PF3D7_0527000	96	9	2644	9.18056	1	0.41921	0.401477
GOTERM_BP_ALL	GO:0044786~cell cycle DNA replication	3	1.5544	0.0390128	PF3D7_1317100, PF3D7_1355100, PF3D7_0527000	96	9	2644	9.18056	1	0.41921	0.401477
GOTERM_BP_ALL	GO:1902969~mitotic DNA replication	3	1.5544	0.0390128	PF3D7_1317100, PF3D7_1355100, PF3D7_0527000	96	9	2644	9.18056	1	0.41921	0.401477
GOTERM_CC_ALL	GO:0020011~apicoplast	21	10.8808	0.0417409	PF3D7_0316400, PF3D7_1210000, PF3D7_0505400, PF3D7_0312100, PF3D7_1021000, PF3D7_1320100, PF3D7_0111500, PF3D7_0208600, PF3D7_0503000, PF3D7_0911600, PF3D7_0203900, PF3D7_0715200, PF3D7_1116500, PF3D7_0827600, PF3D7_1005900, PF3D7_1338900, PF3D7_0420200, PF3D7_1338600, PF3D7_1125000, PF3D7_1429600, PF3D7_0104400	163	311	3775	1.56383	0.999847	0.358276	0.333928
KEGG_PATHWAY	pfa01110:Biosynthesis of secondary metabolites	6	3.10881	0.0433873	PF3D7_0927300, PF3D7_0306400, PF3D7_0420200, PF3D7_1108500, PF3D7_0104400, PF3D7_1212800	21	108	1068	2.8254	0.684398	0.376023	0.376023
GOTERM_BP_ALL	GO:0023052~signaling	8	4.14508	0.0450038	PF3D7_1028200, PF3D7_0106800, PF3D7_0717500, PF3D7_1431500, PF3D7_1338900, PF3D7_0615500, PF3D7_0217500, PF3D7_0802800	96	92	2644	2.39493	1	0.458573	0.439175
GOTERM_BP_ALL	GO:0007165~signal transduction	8	4.14508	0.0450038	PF3D7_1028200, PF3D7_0106800, PF3D7_0717500, PF3D7_1431500, PF3D7_1338900, PF3D7_0615500, PF3D7_0217500, PF3D7_0802800	96	92	2644	2.39493	1	0.458573	0.439175
GOTERM_BP_ALL	GO:0007154~cell communication	8	4.14508	0.0450038	PF3D7_1028200, PF3D7_0106800, PF3D7_0717500, PF3D7_1431500, PF3D7_1338900, PF3D7_0615500, PF3D7_0217500, PF3D7_0802800	96	92	2644	2.39493	1	0.458573	0.439175
GOTERM_BP_ALL	GO:0071103~DNA conformation change	4	2.07254	0.0472913	PF3D7_0705400, PF3D7_1317100, PF3D7_1355100, PF3D7_0527000	96	23	2644	4.78986	1	0.465819	0.446114
GOTERM_BP_ALL	GO:0097435~supramolecular fiber organization	4	2.07254	0.0472913	PF3D7_0319400, PF3D7_1219000, PF3D7_1322200, PF3D7_0933500	96	23	2644	4.78986	1	0.465819	0.446114
GOTERM_MF_ALL	GO:0015631~tubulin binding	5	2.59067	0.0477788	PF3D7_0319400, PF3D7_0307500, PF3D7_1322200, PF3D7_0933500, PF3D7_0616200	110	34	2665	3.56283	1	1	1

## Sheet: AS_UP_HD
Category	Term	Count	%	PValue	Genes	List Total	Pop Hits	Pop Total	Fold Enrichment	Bonferroni	Benjamini	FDR
GOTERM_CC_ALL	GO:0043231~intracellular membrane-bounded organelle	15	88.2353	0.0039602	PF3D7_0921800, PF3D7_1429900, PF3D7_1237700, PF3D7_1309400, PF3D7_0524700, PF3D7_1321400, PF3D7_0714300, PF3D7_1135100, PF3D7_1457000, PF3D7_0903100, PF3D7_0713700, PF3D7_0411000, PF3D7_0722700, PF3D7_0519600, PF3D7_1037300	15	2545	3775	1.4833	0.289121	0.274147	0.267772
GOTERM_CC_ALL	GO:0043229~intracellular organelle	15	88.2353	0.00662374	PF3D7_0921800, PF3D7_1429900, PF3D7_1237700, PF3D7_1309400, PF3D7_0524700, PF3D7_1321400, PF3D7_0714300, PF3D7_1135100, PF3D7_1457000, PF3D7_0903100, PF3D7_0713700, PF3D7_0411000, PF3D7_0722700, PF3D7_0519600, PF3D7_1037300	15	2640	3775	1.42992	0.435343	0.274147	0.267772
GOTERM_CC_ALL	GO:0043227~membrane-bounded organelle	15	88.2353	0.00956328	PF3D7_0921800, PF3D7_1429900, PF3D7_1237700, PF3D7_1309400, PF3D7_0524700, PF3D7_1321400, PF3D7_0714300, PF3D7_1135100, PF3D7_1457000, PF3D7_0903100, PF3D7_0713700, PF3D7_0411000, PF3D7_0722700, PF3D7_0519600, PF3D7_1037300	15	2710	3775	1.39299	0.562378	0.274147	0.267772
GOTERM_CC_ALL	GO:0043226~organelle	15	88.2353	0.0139571	PF3D7_0921800, PF3D7_1429900, PF3D7_1237700, PF3D7_1309400, PF3D7_0524700, PF3D7_1321400, PF3D7_0714300, PF3D7_1135100, PF3D7_1457000, PF3D7_0903100, PF3D7_0713700, PF3D7_0411000, PF3D7_0722700, PF3D7_0519600, PF3D7_1037300	15	2784	3775	1.35596	0.701434	0.300077	0.293099
GOTERM_BP_ALL	GO:0006605~protein targeting	3	17.6471	0.0207223	PF3D7_0714300, PF3D7_0524700, PF3D7_1321400	12	55	2644	12.0182	0.967747	0.864004	0.864004
GOTERM_CC_ALL	GO:0005622~intracellular anatomical structure	15	88.2353	0.0225689	PF3D7_0921800, PF3D7_1429900, PF3D7_1237700, PF3D7_1309400, PF3D7_0524700, PF3D7_1321400, PF3D7_0714300, PF3D7_1135100, PF3D7_1457000, PF3D7_0903100, PF3D7_0713700, PF3D7_0411000, PF3D7_0722700, PF3D7_0519600, PF3D7_1037300	15	2881	3775	1.31031	0.859587	0.388185	0.379158
GOTERM_MF_ALL	GO:0008270~zinc ion binding	3	17.6471	0.0296343	PF3D7_1217800, PF3D7_0519600, PF3D7_1321400	11	74	2665	9.82187	0.92476	0.699155	0.699155
GOTERM_CC_ALL	GO:0005783~endoplasmic reticulum	4	23.5294	0.03548	PF3D7_0714300, PF3D7_1457000, PF3D7_0903100, PF3D7_1321400	15	202	3775	4.9835	0.955253	0.508547	0.49672
GOTERM_MF_ALL	GO:0019706~protein-cysteine S-palmitoyltransferase activity	2	11.7647	0.0369575	PF3D7_0714300, PF3D7_1321400	11	10	2665	48.4545	0.96078	0.699155	0.699155
GOTERM_MF_ALL	GO:0019707~protein-cysteine S-acyltransferase activity	2	11.7647	0.0369575	PF3D7_0714300, PF3D7_1321400	11	10	2665	48.4545	0.96078	0.699155	0.699155
GOTERM_BP_ALL	GO:0008104~protein localization	4	23.5294	0.0376347	PF3D7_0714300, PF3D7_0903100, PF3D7_0524700, PF3D7_1321400	12	187	2644	4.71301	0.998148	0.864004	0.864004
GOTERM_BP_ALL	GO:0070727~cellular macromolecule localization	4	23.5294	0.0381559	PF3D7_0714300, PF3D7_0903100, PF3D7_0524700, PF3D7_1321400	12	188	2644	4.68794	0.998305	0.864004	0.864004
GOTERM_MF_ALL	GO:0016409~palmitoyltransferase activity	2	11.7647	0.0405848	PF3D7_0714300, PF3D7_1321400	11	11	2665	44.0496	0.971649	0.699155	0.699155
GOTERM_BP_ALL	GO:0018345~protein palmitoylation	2	11.7647	0.0409017	PF3D7_0714300, PF3D7_1321400	12	10	2644	44.0667	0.998939	0.864004	0.864004
GOTERM_BP_ALL	GO:0042157~lipoprotein metabolic process	2	11.7647	0.044907	PF3D7_0714300, PF3D7_1321400	12	11	2644	40.0606	0.999466	0.864004	0.864004
GOTERM_BP_ALL	GO:0006497~protein lipidation	2	11.7647	0.044907	PF3D7_0714300, PF3D7_1321400	12	11	2644	40.0606	0.999466	0.864004	0.864004
GOTERM_BP_ALL	GO:0042158~lipoprotein biosynthetic process	2	11.7647	0.044907	PF3D7_0714300, PF3D7_1321400	12	11	2644	40.0606	0.999466	0.864004	0.864004
GOTERM_MF_ALL	GO:0016417~S-acyltransferase activity	2	11.7647	0.0478025	PF3D7_0714300, PF3D7_1321400	11	13	2665	37.2727	0.985191	0.699155	0.699155
GOTERM_MF_ALL	GO:0046914~transition metal ion binding	3	17.6471	0.0487783	PF3D7_1217800, PF3D7_0519600, PF3D7_1321400	11	97	2665	7.49297	0.986441	0.699155	0.699155

## Sheet: AS_UP_CM
Category	Term	Count	%	PValue	Genes	List Total	Pop Hits	Pop Total	Fold Enrichment	Bonferroni	Benjamini	FDR
GOTERM_MF_ALL	GO:0003677~DNA binding	7	25.9259	0.00108678	PF3D7_1222400, PF3D7_1130700, PF3D7_0802100, PF3D7_0904800, PF3D7_1105000, PF3D7_1105100, PF3D7_0904700	17	217	2665	5.05693	0.103034	0.0474344	0.0474344
GOTERM_MF_ALL	GO:0030527~structural constituent of chromatin	3	11.1111	0.00118745	PF3D7_1105000, PF3D7_1105100, PF3D7_0904700	17	9	2665	52.2549	0.112028	0.0474344	0.0474344
GOTERM_MF_ALL	GO:0046983~protein dimerization activity	4	14.8148	0.00142303	PF3D7_1235600, PF3D7_1105000, PF3D7_0922200, PF3D7_1105100	17	39	2665	16.0784	0.13273	0.0474344	0.0474344
GOTERM_CC_ALL	GO:0005694~chromosome	6	22.2222	0.00185096	PF3D7_1130700, PF3D7_0802100, PF3D7_1309400, PF3D7_0904800, PF3D7_1105000, PF3D7_1105100	24	152	3775	6.20888	0.124879	0.133269	0.133269
GOTERM_BP_ALL	GO:0051276~chromosome organization	4	14.8148	0.00211341	PF3D7_1130700, PF3D7_0904800, PF3D7_1105000, PF3D7_1105100	13	60	2644	13.559	0.282625	0.331805	0.331805
KEGG_PATHWAY	pfa00670:One carbon pool by folate	2	7.40741	0.00655431	PF3D7_1235600, PF3D7_0922200	2	7	1068	152.571	0.0512472	0.0589888	0.0589888
GOTERM_CC_ALL	GO:0032993~protein-DNA complex	3	11.1111	0.0105606	PF3D7_0904800, PF3D7_1105000, PF3D7_1105100	24	26	3775	18.149	0.53439	0.380182	0.380182
KEGG_PATHWAY	pfa01230:Biosynthesis of amino acids	2	7.40741	0.0234082	PF3D7_1235600, PF3D7_0922200	2	25	1068	42.72	0.172621	0.105337	0.105337
GOTERM_BP_ALL	GO:0006730~one-carbon metabolic process	2	7.40741	0.0269496	PF3D7_1235600, PF3D7_0922200	13	6	2644	67.7949	0.986283	1	1
GOTERM_MF_ALL	GO:0097159~organic cyclic compound binding	13	48.1481	0.0279465	PF3D7_1235600, PF3D7_0811600, PF3D7_0106800, PF3D7_1130700, PF3D7_0802100, PF3D7_0617300, PF3D7_1222400, PF3D7_0904800, PF3D7_1105000, PF3D7_0922200, PF3D7_1105100, PF3D7_0904900, PF3D7_0904700	17	1287	2665	1.58348	0.941249	0.698662	0.698662
GOTERM_BP_ALL	GO:0006996~organelle organization	5	18.5185	0.0299319	PF3D7_1130700, PF3D7_0904800, PF3D7_1105000, PF3D7_1105100, PF3D7_0503400	13	278	2644	3.658	0.991529	1	1
GOTERM_MF_ALL	GO:0043565~sequence-specific DNA binding	3	11.1111	0.0376359	PF3D7_1222400, PF3D7_0802100, PF3D7_0904800	17	52	2665	9.04412	0.978425	0.752718	0.752718
GOTERM_BP_ALL	GO:0016043~cellular component organization	6	22.2222	0.0443883	PF3D7_1130700, PF3D7_0904800, PF3D7_1105000, PF3D7_1105100, PF3D7_0904700, PF3D7_0503400	13	465	2644	2.62432	0.999198	1	1
GOTERM_CC_ALL	GO:0000786~nucleosome	2	7.40741	0.0477583	PF3D7_1105000, PF3D7_1105100	24	8	3775	39.3229	0.970502	0.752952	0.752952
GOTERM_CC_ALL	GO:0005634~nucleus	15	55.5556	0.0487853	PF3D7_0810300, PF3D7_1235600, PF3D7_0811600, PF3D7_1130700, PF3D7_0802100, PF3D7_1309400, PF3D7_0503400, PF3D7_1222400, PF3D7_0716300, PF3D7_0203400, PF3D7_0904800, PF3D7_1105000, PF3D7_0922200, PF3D7_1105100, PF3D7_0904700	24	1571	3775	1.50183	0.972707	0.752952	0.752952

## Sheet: S_DOWN_HD
Category	Term	Count	%	PValue	Genes	List Total	Pop Hits	Pop Total	Fold Enrichment	Bonferroni	Benjamini	FDR
GOTERM_MF_ALL	GO:0030533~triplet codon-amino acid adaptor activity	6	15.3846	8.7821e-06	PF3D7_0714800, PF3D7_1339200, PF3D7_1216800, PF3D7_1438200, PF3D7_0702800, PF3D7_1418400	21	41	2665	18.5714	0.000763754	0.000764043	0.000764043
KEGG_PATHWAY	pfa00970:Aminoacyl-tRNA biosynthesis	5	12.8205	0.00019357	PF3D7_0714800, PF3D7_1339200, PF3D7_1216800, PF3D7_1438200, PF3D7_1418400	7	67	1068	11.3859	0.000967477	0.00116142	0.00116142
GOTERM_MF_ALL	GO:0060090~molecular adaptor activity	6	15.3846	0.000524981	PF3D7_0714800, PF3D7_1339200, PF3D7_1216800, PF3D7_1438200, PF3D7_0702800, PF3D7_1418400	21	95	2665	8.01504	0.0446574	0.0228367	0.0228367
GOTERM_CC_ALL	GO:0005813~centrosome	3	7.69231	0.00314126	PF3D7_0809600, PF3D7_0316200, PF3D7_0603800	26	13	3775	33.5059	0.227396	0.234946	0.217755
GOTERM_CC_ALL	GO:0005815~microtubule organizing center	3	7.69231	0.00672108	PF3D7_0809600, PF3D7_0316200, PF3D7_0603800	26	19	3775	22.9251	0.424772	0.234946	0.217755
GOTERM_CC_ALL	GO:0015630~microtubule cytoskeleton	4	10.2564	0.0109009	PF3D7_0809600, PF3D7_0316200, PF3D7_1432900, PF3D7_0603800	26	71	3775	8.17985	0.592935	0.234946	0.217755
GOTERM_MF_ALL	GO:0003729~mRNA binding	6	15.3846	0.0114584	PF3D7_0714800, PF3D7_1339200, PF3D7_1216800, PF3D7_1438200, PF3D7_0702800, PF3D7_1418400	21	191	2665	3.98654	0.633089	0.332294	0.332294
GOTERM_CC_ALL	GO:0005762~mitochondrial large ribosomal subunit	3	7.69231	0.0115085	PF3D7_1245400, PF3D7_1422100, PF3D7_0626900	26	25	3775	17.4231	0.612938	0.234946	0.217755
GOTERM_CC_ALL	GO:0000315~organellar large ribosomal subunit	3	7.69231	0.014326	PF3D7_1245400, PF3D7_1422100, PF3D7_0626900	26	28	3775	15.5563	0.693712	0.234946	0.217755
GOTERM_CC_ALL	GO:0005761~mitochondrial ribosome	3	7.69231	0.0219223	PF3D7_1245400, PF3D7_1422100, PF3D7_0626900	26	35	3775	12.4451	0.837589	0.286756	0.265774
GOTERM_CC_ALL	GO:0000313~organellar ribosome	3	7.69231	0.0255905	PF3D7_1245400, PF3D7_1422100, PF3D7_0626900	26	38	3775	11.4626	0.880655	0.286756	0.265774
GOTERM_CC_ALL	GO:0005856~cytoskeleton	4	10.2564	0.0339464	PF3D7_0809600, PF3D7_0316200, PF3D7_1432900, PF3D7_0603800	26	109	3775	5.32816	0.941102	0.286756	0.265774
GOTERM_CC_ALL	GO:0043232~intracellular membraneless organelle	9	23.0769	0.0343512	PF3D7_1245400, PF3D7_1422100, PF3D7_0809600, PF3D7_0316200, PF3D7_0626900, PF3D7_1432900, PF3D7_0603800, PF3D7_1226600, PF3D7_0934600	26	600	3775	2.17788	0.943092	0.286756	0.265774
GOTERM_CC_ALL	GO:0043228~membraneless organelle	9	23.0769	0.0349702	PF3D7_1245400, PF3D7_1422100, PF3D7_0809600, PF3D7_0316200, PF3D7_0626900, PF3D7_1432900, PF3D7_0603800, PF3D7_1226600, PF3D7_0934600	26	602	3775	2.17065	0.946007	0.286756	0.265774
GOTERM_MF_ALL	GO:0005198~structural molecule activity	5	12.8205	0.0408236	PF3D7_1245400, PF3D7_1422100, PF3D7_0626900, PF3D7_1432900, PF3D7_0934600	21	179	2665	3.54483	0.973383	0.887914	0.887914

## Sheet: S_DOWN_CM
Category	Term	Count	%	PValue	Genes	List Total	Pop Hits	Pop Total	Fold Enrichment	Bonferroni	Benjamini	FDR
GOTERM_BP_ALL	GO:0034654~nucleobase-containing compound biosynthetic process	60	27.7778	5.50721e-10	PF3D7_1364300, PF3D7_1471000, PF3D7_1018500, PF3D7_1209200, PF3D7_0619900, PF3D7_0520600, PF3D7_0206600, PF3D7_0822800, PF3D7_1213700, PF3D7_1438500, PF3D7_1414800, PF3D7_0309800, PF3D7_1227900, PF3D7_0215700, PF3D7_1451900, PF3D7_0410400, PF3D7_1304900, PF3D7_0205400, PF3D7_1248200, PF3D7_1327800, PF3D7_1027400, PF3D7_1243100, PF3D7_1415800, PF3D7_0606500, PF3D7_0409100, PF3D7_0308600, PF3D7_101…	145	511	2644	2.14104	4.05881e-07	4.05881e-07	3.87708e-07
GOTERM_BP_ALL	GO:0016070~RNA metabolic process	58	26.8519	3.29673e-09	PF3D7_1364300, PF3D7_1471000, PF3D7_1018500, PF3D7_1209200, PF3D7_0619900, PF3D7_0206600, PF3D7_0822800, PF3D7_1213700, PF3D7_1438500, PF3D7_1034900, PF3D7_1414800, PF3D7_1218600, PF3D7_0309800, PF3D7_1420400, PF3D7_1227900, PF3D7_1367700, PF3D7_0215700, PF3D7_1451900, PF3D7_0729500, PF3D7_1359300, PF3D7_0410400, PF3D7_1304900, PF3D7_0205400, PF3D7_1248200, PF3D7_1027400, PF3D7_1243100, PF3D7_141…	145	505	2644	2.09426	2.42969e-06	1.21485e-06	1.16045e-06
GOTERM_BP_ALL	GO:0032774~RNA biosynthetic process	51	23.6111	2.2181e-08	PF3D7_1364300, PF3D7_1471000, PF3D7_1018500, PF3D7_1209200, PF3D7_0619900, PF3D7_0206600, PF3D7_0822800, PF3D7_1213700, PF3D7_1438500, PF3D7_1414800, PF3D7_0309800, PF3D7_1227900, PF3D7_0215700, PF3D7_1451900, PF3D7_0410400, PF3D7_1304900, PF3D7_0205400, PF3D7_1248200, PF3D7_1027400, PF3D7_1243100, PF3D7_1415800, PF3D7_0606500, PF3D7_0409100, PF3D7_0308600, PF3D7_0627900, PF3D7_0109700, PF3D7_090…	145	432	2644	2.15268	1.63473e-05	5.44913e-06	5.20514e-06
GOTERM_BP_ALL	GO:0006139~nucleobase-containing compound metabolic process	72	33.3333	4.40482e-08	PF3D7_0812600, PF3D7_1364300, PF3D7_1471000, PF3D7_1018500, PF3D7_1209200, PF3D7_0619900, PF3D7_0520600, PF3D7_0206600, PF3D7_0822800, PF3D7_1213700, PF3D7_1454700, PF3D7_0506300, PF3D7_1438500, PF3D7_1034900, PF3D7_1414800, PF3D7_1218600, PF3D7_0309800, PF3D7_1420400, PF3D7_1227900, PF3D7_1367700, PF3D7_0215700, PF3D7_1451900, PF3D7_0729500, PF3D7_1359300, PF3D7_0410400, PF3D7_1304900, PF3D7_020…	145	753	2644	1.74354	3.2463e-05	8.11588e-06	7.75249e-06
GOTERM_BP_ALL	GO:0141187~nucleic acid biosynthetic process	51	23.6111	6.18458e-08	PF3D7_1364300, PF3D7_1471000, PF3D7_1018500, PF3D7_1209200, PF3D7_0619900, PF3D7_0206600, PF3D7_0822800, PF3D7_1213700, PF3D7_1438500, PF3D7_1414800, PF3D7_0309800, PF3D7_1227900, PF3D7_0215700, PF3D7_1451900, PF3D7_0410400, PF3D7_1304900, PF3D7_0205400, PF3D7_1248200, PF3D7_1027400, PF3D7_1243100, PF3D7_1415800, PF3D7_0606500, PF3D7_0409100, PF3D7_0308600, PF3D7_0627900, PF3D7_0109700, PF3D7_090…	145	445	2644	2.08979	4.55793e-05	9.11607e-06	8.70789e-06
GOTERM_BP_ALL	GO:0009058~biosynthetic process	88	40.7407	8.30513e-08	PF3D7_1364300, PF3D7_1471000, PF3D7_1018500, PF3D7_1211400, PF3D7_1209200, PF3D7_0619900, PF3D7_0319600, PF3D7_0520600, PF3D7_0206600, PF3D7_0822800, PF3D7_1213700, PF3D7_1438500, PF3D7_1364900, PF3D7_1034900, PF3D7_1414800, PF3D7_1357800, PF3D7_1218600, PF3D7_0309800, PF3D7_0605900, PF3D7_1459000, PF3D7_1420400, PF3D7_1227900, PF3D7_1367700, PF3D7_0215700, PF3D7_1451900, PF3D7_1338300, PF3D7_041…	145	1033	2644	1.55337	6.1207e-05	1.02015e-05	9.74469e-06
GOTERM_BP_ALL	GO:0010467~gene expression	75	34.7222	1.09651e-07	PF3D7_1364300, PF3D7_1471000, PF3D7_1018500, PF3D7_1211400, PF3D7_1209200, PF3D7_0619900, PF3D7_0319600, PF3D7_0206600, PF3D7_0822800, PF3D7_1213700, PF3D7_1438500, PF3D7_1034900, PF3D7_1414800, PF3D7_1357800, PF3D7_1218600, PF3D7_0309800, PF3D7_1459000, PF3D7_1420400, PF3D7_1227900, PF3D7_1367700, PF3D7_0215700, PF3D7_1451900, PF3D7_1338300, PF3D7_0410400, PF3D7_1304900, PF3D7_0205400, PF3D7_124…	145	817	2644	1.67391	8.08092e-05	1.15446e-05	1.10277e-05
GOTERM_BP_ALL	GO:0009059~macromolecule biosynthetic process	77	35.6481	1.53599e-07	PF3D7_1364300, PF3D7_1471000, PF3D7_1018500, PF3D7_1211400, PF3D7_1209200, PF3D7_0619900, PF3D7_0319600, PF3D7_0206600, PF3D7_0822800, PF3D7_1213700, PF3D7_1438500, PF3D7_1034900, PF3D7_1414800, PF3D7_1357800, PF3D7_1218600, PF3D7_0309800, PF3D7_1459000, PF3D7_1420400, PF3D7_1227900, PF3D7_1367700, PF3D7_0215700, PF3D7_1451900, PF3D7_1338300, PF3D7_0410400, PF3D7_1304900, PF3D7_0205400, PF3D7_124…	145	856	2644	1.64025	0.000113196	1.41503e-05	1.35167e-05
GOTERM_BP_ALL	GO:0022613~ribonucleoprotein complex biogenesis	34	15.7407	4.34549e-07	PF3D7_1146000, PF3D7_0812700, PF3D7_1471000, PF3D7_1018500, PF3D7_0619900, PF3D7_0819100, PF3D7_1332800, PF3D7_1355800, PF3D7_1225500, PF3D7_0721600, PF3D7_1407500, PF3D7_1227900, PF3D7_1407100, PF3D7_1464400, PF3D7_1317800, PF3D7_1367600, PF3D7_1451900, PF3D7_1124800, PF3D7_0410400, PF3D7_0528200, PF3D7_0729400, PF3D7_1433000, PF3D7_1249900, PF3D7_1352200, PF3D7_1008800, PF3D7_1415800, PF3D7_052…	145	247	2644	2.51001	0.000320212	3.55848e-05	3.39914e-05
GOTERM_BP_ALL	GO:0008152~metabolic process	117	54.1667	5.48253e-07	PF3D7_1364300, PF3D7_0810500, PF3D7_1471000, PF3D7_1018500, PF3D7_0206600, PF3D7_1459000, PF3D7_1407800, PF3D7_1227900, PF3D7_1367700, PF3D7_0215700, PF3D7_1451900, PF3D7_0729500, PF3D7_1338300, PF3D7_1407900, PF3D7_1252600, PF3D7_1214600, PF3D7_0205400, PF3D7_1304900, PF3D7_1248200, PF3D7_0528700, PF3D7_1327800, PF3D7_1411200, PF3D7_1415800, PF3D7_0606500, PF3D7_1222500, PF3D7_0409100, PF3D7_062…	145	1635	2644	1.30485	0.000403981	3.8451e-05	3.67293e-05
GOTERM_BP_ALL	GO:0006396~RNA processing	43	19.9074	5.73896e-07	PF3D7_1364300, PF3D7_0812700, PF3D7_1471000, PF3D7_1018500, PF3D7_1209200, PF3D7_0619900, PF3D7_0822800, PF3D7_1438500, PF3D7_0819100, PF3D7_1414800, PF3D7_1332800, PF3D7_1355800, PF3D7_1225500, PF3D7_0309800, PF3D7_1204600, PF3D7_1407500, PF3D7_0511700, PF3D7_1227900, PF3D7_1407100, PF3D7_1367600, PF3D7_1451900, PF3D7_1124800, PF3D7_0410400, PF3D7_1248200, PF3D7_0912800, PF3D7_0729400, PF3D7_124…	145	365	2644	2.14817	0.000422872	3.8451e-05	3.67293e-05
GOTERM_BP_ALL	GO:0016072~rRNA metabolic process	24	11.1111	8.8475e-07	PF3D7_1471000, PF3D7_1367600, PF3D7_1451900, PF3D7_1124800, PF3D7_1359300, PF3D7_0410400, PF3D7_1304900, PF3D7_0729400, PF3D7_1364800, PF3D7_1415200, PF3D7_1433000, PF3D7_0819100, PF3D7_0522300, PF3D7_1249900, PF3D7_1332800, PF3D7_1352200, PF3D7_1008800, PF3D7_1415800, PF3D7_1225500, PF3D7_1407500, PF3D7_0627900, PF3D7_1227900, PF3D7_0109700, PF3D7_1407100	145	140	2644	3.12591	0.000651849	5.43384e-05	5.19053e-05
GOTERM_BP_ALL	GO:0090304~nucleic acid metabolic process	61	28.2407	1.86422e-06	PF3D7_0812600, PF3D7_1364300, PF3D7_1471000, PF3D7_1018500, PF3D7_1209200, PF3D7_0619900, PF3D7_0206600, PF3D7_0822800, PF3D7_1213700, PF3D7_0506300, PF3D7_1438500, PF3D7_1034900, PF3D7_1414800, PF3D7_1218600, PF3D7_0309800, PF3D7_1420400, PF3D7_1227900, PF3D7_1367700, PF3D7_0215700, PF3D7_1451900, PF3D7_0729500, PF3D7_1359300, PF3D7_0410400, PF3D7_1304900, PF3D7_0205400, PF3D7_1248200, PF3D7_102…	145	644	2644	1.72718	0.00137299	0.000105687	0.000100955
GOTERM_CC_ALL	GO:1990904~ribonucleoprotein complex	39	18.0556	4.07387e-06	PF3D7_1364300, PF3D7_0812700, PF3D7_1471000, PF3D7_1018500, PF3D7_1209200, PF3D7_0619900, PF3D7_0621900, PF3D7_1438000, PF3D7_0822800, PF3D7_0819100, PF3D7_1414800, PF3D7_1332800, PF3D7_1355800, PF3D7_1225500, PF3D7_0721600, PF3D7_1445900, PF3D7_1407100, PF3D7_1317800, PF3D7_1367600, PF3D7_1451900, PF3D7_1124800, PF3D7_1359400, PF3D7_0528200, PF3D7_1248200, PF3D7_0528700, PF3D7_0729400, PF3D7_124…	179	382	3775	2.1531	0.000908063	0.000908474	0.000818849
GOTERM_BP_ALL	GO:0044085~cellular component biogenesis	41	18.9815	5.72771e-06	PF3D7_1146000, PF3D7_1343700, PF3D7_0812700, PF3D7_1471000, PF3D7_1018500, PF3D7_0619900, PF3D7_1454500, PF3D7_0819100, PF3D7_1332800, PF3D7_0414300, PF3D7_1355800, PF3D7_1225500, PF3D7_0721600, PF3D7_1407500, PF3D7_1227900, PF3D7_1407100, PF3D7_1464400, PF3D7_1317800, PF3D7_1367600, PF3D7_1451900, PF3D7_1124800, PF3D7_0723600, PF3D7_0410400, PF3D7_0528200, PF3D7_0729400, PF3D7_1453700, PF3D7_143…	145	369	2644	2.02605	0.00421243	0.000301523	0.000288022
GOTERM_BP_ALL	GO:0044238~primary metabolic process	109	50.463	6.66629e-06	PF3D7_1364300, PF3D7_0810500, PF3D7_1471000, PF3D7_1018500, PF3D7_0206600, PF3D7_1407800, PF3D7_1227900, PF3D7_1367700, PF3D7_0215700, PF3D7_1451900, PF3D7_0729500, PF3D7_1338300, PF3D7_1407900, PF3D7_1252600, PF3D7_0205400, PF3D7_1304900, PF3D7_1248200, PF3D7_0528700, PF3D7_1327800, PF3D7_1411200, PF3D7_1415800, PF3D7_0606500, PF3D7_1222500, PF3D7_0409100, PF3D7_0627900, PF3D7_0109700, PF3D7_090…	145	1525	2644	1.30332	0.00490102	0.000327537	0.000312871
GOTERM_BP_ALL	GO:0043170~macromolecule metabolic process	96	44.4444	1.08114e-05	PF3D7_0812600, PF3D7_1364300, PF3D7_0810500, PF3D7_1471000, PF3D7_1018500, PF3D7_1211400, PF3D7_1209200, PF3D7_0619900, PF3D7_0319600, PF3D7_0206600, PF3D7_0822800, PF3D7_1213700, PF3D7_0506300, PF3D7_1438500, PF3D7_1034900, PF3D7_1414800, PF3D7_1357800, PF3D7_1218600, PF3D7_0309800, PF3D7_1459000, PF3D7_1407800, PF3D7_0817500, PF3D7_1420400, PF3D7_1227900, PF3D7_1015300, PF3D7_1367700, PF3D7_021…	145	1283	2644	1.36439	0.00793638	0.000498	0.000475701
GOTERM_CC_ALL	GO:0005730~nucleolus	20	9.25926	1.16584e-05	PF3D7_1146000, PF3D7_1471000, PF3D7_1367600, PF3D7_1124800, PF3D7_0621900, PF3D7_1304900, PF3D7_0729400, PF3D7_1364800, PF3D7_1213700, PF3D7_1415200, PF3D7_1433000, PF3D7_0522300, PF3D7_1332800, PF3D7_1352200, PF3D7_1008800, PF3D7_0630500, PF3D7_0816000, PF3D7_1225500, PF3D7_0109700, PF3D7_1407100	179	134	3775	3.14767	0.00259646	0.00129991	0.00117167
GOTERM_MF_ALL	GO:0003723~RNA binding	59	27.3148	1.94068e-05	PF3D7_1364300, PF3D7_0730700, PF3D7_0923900, PF3D7_1209200, PF3D7_0621900, PF3D7_0822800, PF3D7_1438500, PF3D7_1414800, PF3D7_0525100, PF3D7_0309800, PF3D7_1370100, PF3D7_1459000, PF3D7_1407800, PF3D7_1445900, PF3D7_1227900, PF3D7_1367700, PF3D7_1369800, PF3D7_1451900, PF3D7_0729500, PF3D7_1359300, PF3D7_0410400, PF3D7_0205400, PF3D7_1248200, PF3D7_1027400, PF3D7_1415800, PF3D7_0606500, PF3D7_063…	156	611	2665	1.64962	0.00703925	0.00418416	0.0040922
GOTERM_BP_ALL	GO:0042254~ribosome biogenesis	26	12.037	2.259e-05	PF3D7_1146000, PF3D7_1471000, PF3D7_0819100, PF3D7_1332800, PF3D7_1225500, PF3D7_0721600, PF3D7_1407500, PF3D7_1227900, PF3D7_1407100, PF3D7_1464400, PF3D7_1317800, PF3D7_1367600, PF3D7_1451900, PF3D7_1124800, PF3D7_0410400, PF3D7_0729400, PF3D7_1433000, PF3D7_1249900, PF3D7_1352200, PF3D7_1008800, PF3D7_1415800, PF3D7_0522300, PF3D7_0630500, PF3D7_0816000, PF3D7_0627900, PF3D7_0109700	145	192	2644	2.46925	0.0165112	0.000979342	0.000935491
GOTERM_MF_ALL	GO:0140098~catalytic activity, acting on RNA	30	13.8889	2.29899e-05	PF3D7_1364300, PF3D7_1471000, PF3D7_0206600, PF3D7_1364800, PF3D7_1213700, PF3D7_0917600, PF3D7_1438500, PF3D7_1415200, PF3D7_1034900, PF3D7_1218600, PF3D7_1225500, PF3D7_1459000, PF3D7_1420400, PF3D7_1445900, PF3D7_1407100, PF3D7_1367700, PF3D7_0215700, PF3D7_0729500, PF3D7_1359300, PF3D7_0410400, PF3D7_1304900, PF3D7_1027400, PF3D7_0527900, PF3D7_1249900, PF3D7_1415800, PF3D7_1350100, PF3D7_052…	156	226	2665	2.2677	0.0083335	0.00418416	0.0040922
GOTERM_BP_ALL	GO:0009987~cellular process	139	64.3519	3.28051e-05	PF3D7_1364300, PF3D7_0810500, PF3D7_1471000, PF3D7_1018500, PF3D7_0621900, PF3D7_0206600, PF3D7_1454500, PF3D7_1459000, PF3D7_1218400, PF3D7_1147900, PF3D7_1407800, PF3D7_1227900, PF3D7_1367700, PF3D7_0215700, PF3D7_1451900, PF3D7_0729500, PF3D7_1338300, PF3D7_1407900, PF3D7_1252600, PF3D7_1214600, PF3D7_0205400, PF3D7_1304900, PF3D7_1248200, PF3D7_0528700, PF3D7_1327800, PF3D7_1411200, PF3D7_141…	145	2257	2644	1.12299	0.0238878	0.00134319	0.00128304
GOTERM_CC_ALL	GO:0005681~spliceosomal complex	17	7.87037	3.42322e-05	PF3D7_1364300, PF3D7_0812700, PF3D7_1018500, PF3D7_1209200, PF3D7_0619900, PF3D7_1248200, PF3D7_0528700, PF3D7_0822800, PF3D7_1243100, PF3D7_0527900, PF3D7_1224900, PF3D7_1414800, PF3D7_1355800, PF3D7_0409100, PF3D7_1220100, PF3D7_0308600, PF3D7_1238300	179	108	3775	3.31963	0.00760485	0.00254459	0.00229356
GOTERM_BP_ALL	GO:0006364~rRNA processing	20	9.25926	6.84753e-05	PF3D7_1471000, PF3D7_1367600, PF3D7_1451900, PF3D7_1124800, PF3D7_0410400, PF3D7_0729400, PF3D7_1433000, PF3D7_0819100, PF3D7_0522300, PF3D7_1249900, PF3D7_1332800, PF3D7_1352200, PF3D7_1008800, PF3D7_1415800, PF3D7_1225500, PF3D7_1407500, PF3D7_0627900, PF3D7_1227900, PF3D7_0109700, PF3D7_1407100	145	133	2644	2.74203	0.0492157	0.00265612	0.00253719
GOTERM_MF_ALL	GO:0030533~triplet codon-amino acid adaptor activity	11	5.09259	7.76914e-05	PF3D7_0730700, PF3D7_0312700, PF3D7_1369800, PF3D7_0714800, PF3D7_1370000, PF3D7_1339200, PF3D7_1370100, PF3D7_0403000, PF3D7_1216800, PF3D7_1438200, PF3D7_0510600	156	41	2665	4.58333	0.0278846	0.00914165	0.00894074
GOTERM_MF_ALL	GO:0003676~nucleic acid binding	75	34.7222	0.000100458	PF3D7_1364300, PF3D7_0730700, PF3D7_0923900, PF3D7_1209200, PF3D7_0619900, PF3D7_0319600, PF3D7_0730300, PF3D7_0621900, PF3D7_0206600, PF3D7_0822800, PF3D7_0506300, PF3D7_1438500, PF3D7_1414800, PF3D7_0525100, PF3D7_0309800, PF3D7_1370100, PF3D7_1459000, PF3D7_1407800, PF3D7_1445900, PF3D7_1227900, PF3D7_1367700, PF3D7_0215700, PF3D7_1369800, PF3D7_1451900, PF3D7_0729500, PF3D7_1359300, PF3D7_133…	156	891	2665	1.43799	0.0359079	0.00914165	0.00894074
GOTERM_CC_ALL	GO:0005634~nucleus	99	45.8333	0.000147321	PF3D7_1364300, PF3D7_0810500, PF3D7_1471000, PF3D7_1018500, PF3D7_0621900, PF3D7_0206600, PF3D7_1459000, PF3D7_1407800, PF3D7_1445900, PF3D7_0215700, PF3D7_1451900, PF3D7_0729500, PF3D7_1338300, PF3D7_0801000, PF3D7_0205400, PF3D7_1304900, PF3D7_1248200, PF3D7_0528700, PF3D7_1327800, PF3D7_0606500, PF3D7_0630500, PF3D7_0409100, PF3D7_0109700, PF3D7_1146000, PF3D7_0917600, PF3D7_1332800, PF3D7_135…	179	1571	3775	1.32899	0.0323211	0.00821312	0.00740286
GOTERM_BP_ALL	GO:0022618~protein-RNA complex assembly	15	6.94444	0.00033967	PF3D7_1146000, PF3D7_1367600, PF3D7_0812700, PF3D7_1018500, PF3D7_0619900, PF3D7_0528200, PF3D7_0729400, PF3D7_0819100, PF3D7_1332800, PF3D7_1355800, PF3D7_0409100, PF3D7_1220100, PF3D7_0721600, PF3D7_0308600, PF3D7_1317800	145	92	2644	2.97301	0.221495	0.0125168	0.0119564
KEGG_PATHWAY	pfa00970:Aminoacyl-tRNA biosynthesis	14	6.48148	0.000367492	PF3D7_1367700, PF3D7_1369800, PF3D7_0403000, PF3D7_1339200, PF3D7_1216800, PF3D7_1438200, PF3D7_1034900, PF3D7_1350100, PF3D7_0312700, PF3D7_0714800, PF3D7_1218600, PF3D7_1370100, PF3D7_1420400, PF3D7_0510600	75	67	1068	2.97552	0.0142326	0.01104	0.010764
GOTERM_BP_ALL	GO:0000375~RNA splicing, via transesterification reactions	17	7.87037	0.000405306	PF3D7_1364300, PF3D7_0812700, PF3D7_1018500, PF3D7_1209200, PF3D7_0619900, PF3D7_1248200, PF3D7_0822800, PF3D7_1243100, PF3D7_0527900, PF3D7_1224900, PF3D7_1414800, PF3D7_1355800, PF3D7_0409100, PF3D7_0309800, PF3D7_1220100, PF3D7_0308600, PF3D7_1238300	145	116	2644	2.67229	0.258271	0.0142243	0.0135874
GOTERM_CC_ALL	GO:0140513~nuclear protein-containing complex	30	13.8889	0.000426882	PF3D7_1364300, PF3D7_0812700, PF3D7_1018500, PF3D7_1209200, PF3D7_0619900, PF3D7_0206600, PF3D7_0822800, PF3D7_1364800, PF3D7_1213700, PF3D7_1438500, PF3D7_1415200, PF3D7_1414800, PF3D7_1355800, PF3D7_0215700, PF3D7_1359300, PF3D7_0410400, PF3D7_0205400, PF3D7_1248200, PF3D7_1304900, PF3D7_0528700, PF3D7_1027400, PF3D7_1243100, PF3D7_1433000, PF3D7_1224900, PF3D7_0527900, PF3D7_0630500, PF3D7_040…	179	323	3775	1.95877	0.0908227	0.0156458	0.0141023
GOTERM_CC_ALL	GO:0031981~nuclear lumen	26	12.037	0.000473219	PF3D7_1146000, PF3D7_1471000, PF3D7_0621900, PF3D7_1364800, PF3D7_1213700, PF3D7_1415200, PF3D7_1332800, PF3D7_1225500, PF3D7_0309800, PF3D7_1407100, PF3D7_0215700, PF3D7_1367600, PF3D7_1124800, PF3D7_1359300, PF3D7_0410400, PF3D7_1304900, PF3D7_0729400, PF3D7_1027400, PF3D7_1433000, PF3D7_1352200, PF3D7_1008800, PF3D7_0522300, PF3D7_0630500, PF3D7_0816000, PF3D7_0308600, PF3D7_0109700	179	263	3775	2.08488	0.100173	0.0156458	0.0141023
GOTERM_BP_ALL	GO:0071826~protein-RNA complex organization	15	6.94444	0.000477851	PF3D7_1146000, PF3D7_1367600, PF3D7_0812700, PF3D7_1018500, PF3D7_0619900, PF3D7_0528200, PF3D7_0729400, PF3D7_0819100, PF3D7_1332800, PF3D7_1355800, PF3D7_0409100, PF3D7_1220100, PF3D7_0721600, PF3D7_0308600, PF3D7_1317800	145	95	2644	2.87913	0.296903	0.016008	0.0152912
KEGG_PATHWAY	pfa03040:Spliceosome	16	7.40741	0.000551999	PF3D7_1364300, PF3D7_0812700, PF3D7_1018500, PF3D7_1209200, PF3D7_0619900, PF3D7_1248200, PF3D7_0528700, PF3D7_0822800, PF3D7_0917600, PF3D7_1224900, PF3D7_1414800, PF3D7_1355800, PF3D7_0409100, PF3D7_1220100, PF3D7_0308600, PF3D7_1445900	75	88	1068	2.58909	0.0213037	0.01104	0.010764
GOTERM_BP_ALL	GO:0008380~RNA splicing	18	8.33333	0.000553948	PF3D7_1364300, PF3D7_0812700, PF3D7_1018500, PF3D7_1209200, PF3D7_0619900, PF3D7_1248200, PF3D7_0822800, PF3D7_1243100, PF3D7_0527900, PF3D7_1224900, PF3D7_1414800, PF3D7_1355800, PF3D7_0606500, PF3D7_0409100, PF3D7_0309800, PF3D7_1220100, PF3D7_0308600, PF3D7_1238300	145	131	2644	2.5055	0.335269	0.0177504	0.0169556
GOTERM_BP_ALL	GO:0016071~mRNA metabolic process	22	10.1852	0.000670111	PF3D7_1364300, PF3D7_1367600, PF3D7_0812700, PF3D7_1018500, PF3D7_0729500, PF3D7_1209200, PF3D7_0619900, PF3D7_1359300, PF3D7_0410400, PF3D7_1248200, PF3D7_1438500, PF3D7_1027400, PF3D7_1243100, PF3D7_0527900, PF3D7_1224900, PF3D7_1414800, PF3D7_1355800, PF3D7_0409100, PF3D7_0309800, PF3D7_1220100, PF3D7_0308600, PF3D7_1238300	145	183	2644	2.19212	0.389842	0.020578	0.0196566
GOTERM_CC_ALL	GO:0070013~intracellular organelle lumen	32	14.8148	0.00073647	PF3D7_1146000, PF3D7_1471000, PF3D7_0621900, PF3D7_1364800, PF3D7_1213700, PF3D7_1454500, PF3D7_1415200, PF3D7_1332800, PF3D7_1225500, PF3D7_0309800, PF3D7_1407800, PF3D7_1311700, PF3D7_1407100, PF3D7_0215700, PF3D7_1367600, PF3D7_1124800, PF3D7_1407900, PF3D7_1359300, PF3D7_0410400, PF3D7_1304900, PF3D7_0729400, PF3D7_1027400, PF3D7_1433000, PF3D7_0824600, PF3D7_1352200, PF3D7_1008800, PF3D7_052…	179	366	3775	1.84388	0.151507	0.0156458	0.0141023
GOTERM_CC_ALL	GO:0030684~preribosome	12	5.55556	0.000737158	PF3D7_0819100, PF3D7_1332800, PF3D7_1367600, PF3D7_1471000, PF3D7_1008800, PF3D7_1451900, PF3D7_0630500, PF3D7_1124800, PF3D7_1225500, PF3D7_0109700, PF3D7_0729400, PF3D7_1407100	179	76	3775	3.3299	0.151637	0.0156458	0.0141023
GOTERM_CC_ALL	GO:0032991~protein-containing complex	74	34.2593	0.000741143	PF3D7_1364300, PF3D7_0810500, PF3D7_1471000, PF3D7_1018500, PF3D7_1209200, PF3D7_0619900, PF3D7_0319600, PF3D7_0621900, PF3D7_0206600, PF3D7_0822800, PF3D7_0202200, PF3D7_1213700, PF3D7_1438500, PF3D7_1414800, PF3D7_1357800, PF3D7_1445900, PF3D7_0215700, PF3D7_1451900, PF3D7_0729500, PF3D7_1359300, PF3D7_0528100, PF3D7_1338300, PF3D7_0723600, PF3D7_0410400, PF3D7_1304900, PF3D7_0205400, PF3D7_124…	179	1126	3775	1.38598	0.152391	0.0156458	0.0141023
GOTERM_CC_ALL	GO:0031974~membrane-enclosed lumen	32	14.8148	0.000771766	PF3D7_1146000, PF3D7_1471000, PF3D7_0621900, PF3D7_1364800, PF3D7_1213700, PF3D7_1454500, PF3D7_1415200, PF3D7_1332800, PF3D7_1225500, PF3D7_0309800, PF3D7_1407800, PF3D7_1311700, PF3D7_1407100, PF3D7_0215700, PF3D7_1367600, PF3D7_1124800, PF3D7_1407900, PF3D7_1359300, PF3D7_0410400, PF3D7_1304900, PF3D7_0729400, PF3D7_1027400, PF3D7_1433000, PF3D7_0824600, PF3D7_1352200, PF3D7_1008800, PF3D7_052…	179	367	3775	1.83886	0.158164	0.0156458	0.0141023
GOTERM_CC_ALL	GO:0043233~organelle lumen	32	14.8148	0.000771766	PF3D7_1146000, PF3D7_1471000, PF3D7_0621900, PF3D7_1364800, PF3D7_1213700, PF3D7_1454500, PF3D7_1415200, PF3D7_1332800, PF3D7_1225500, PF3D7_0309800, PF3D7_1407800, PF3D7_1311700, PF3D7_1407100, PF3D7_0215700, PF3D7_1367600, PF3D7_1124800, PF3D7_1407900, PF3D7_1359300, PF3D7_0410400, PF3D7_1304900, PF3D7_0729400, PF3D7_1027400, PF3D7_1433000, PF3D7_0824600, PF3D7_1352200, PF3D7_1008800, PF3D7_052…	179	367	3775	1.83886	0.158164	0.0156458	0.0141023
GOTERM_BP_ALL	GO:0000377~RNA splicing, via transesterification reactions with bulged adenosine as nucleophile	16	7.40741	0.000852601	PF3D7_1364300, PF3D7_0812700, PF3D7_1018500, PF3D7_1209200, PF3D7_0619900, PF3D7_1248200, PF3D7_1243100, PF3D7_0527900, PF3D7_1224900, PF3D7_1414800, PF3D7_1355800, PF3D7_0409100, PF3D7_0309800, PF3D7_1220100, PF3D7_0308600, PF3D7_1238300	145	112	2644	2.60493	0.466681	0.0225939	0.0215822
GOTERM_BP_ALL	GO:0000398~mRNA splicing, via spliceosome	16	7.40741	0.000852601	PF3D7_1364300, PF3D7_0812700, PF3D7_1018500, PF3D7_1209200, PF3D7_0619900, PF3D7_1248200, PF3D7_1243100, PF3D7_0527900, PF3D7_1224900, PF3D7_1414800, PF3D7_1355800, PF3D7_0409100, PF3D7_0309800, PF3D7_1220100, PF3D7_0308600, PF3D7_1238300	145	112	2644	2.60493	0.466681	0.0225939	0.0215822
GOTERM_BP_ALL	GO:0009168~purine ribonucleoside monophosphate biosynthetic process	5	2.31481	0.000858384	PF3D7_1329400, PF3D7_0920800, PF3D7_0520600, PF3D7_1012600, PF3D7_1029600	145	9	2644	10.1303	0.468951	0.0225939	0.0215822
GOTERM_BP_ALL	GO:0009127~purine nucleoside monophosphate biosynthetic process	5	2.31481	0.000858384	PF3D7_1329400, PF3D7_0920800, PF3D7_0520600, PF3D7_1012600, PF3D7_1029600	145	9	2644	10.1303	0.468951	0.0225939	0.0215822
GOTERM_CC_ALL	GO:0030532~small nuclear ribonucleoprotein complex	9	4.16667	0.0013509	PF3D7_1224900, PF3D7_1243100, PF3D7_1414800, PF3D7_0812700, PF3D7_1018500, PF3D7_1355800, PF3D7_1209200, PF3D7_0619900, PF3D7_0409100	179	47	3775	4.03839	0.260258	0.0231731	0.020887
GOTERM_CC_ALL	GO:0097525~spliceosomal snRNP complex	9	4.16667	0.0013509	PF3D7_1224900, PF3D7_1243100, PF3D7_1414800, PF3D7_0812700, PF3D7_1018500, PF3D7_1355800, PF3D7_1209200, PF3D7_0619900, PF3D7_0409100	179	47	3775	4.03839	0.260258	0.0231731	0.020887
GOTERM_BP_ALL	GO:0009167~purine ribonucleoside monophosphate metabolic process	5	2.31481	0.00137042	PF3D7_1329400, PF3D7_0920800, PF3D7_0520600, PF3D7_1012600, PF3D7_1029600	145	10	2644	9.11724	0.636034	0.0336667	0.0321593
GOTERM_BP_ALL	GO:0009126~purine nucleoside monophosphate metabolic process	5	2.31481	0.00137042	PF3D7_1329400, PF3D7_0920800, PF3D7_0520600, PF3D7_1012600, PF3D7_1029600	145	10	2644	9.11724	0.636034	0.0336667	0.0321593
GOTERM_MF_ALL	GO:0140640~catalytic activity, acting on a nucleic acid	32	14.8148	0.00170632	PF3D7_1364300, PF3D7_1471000, PF3D7_0206600, PF3D7_1364800, PF3D7_0506300, PF3D7_1213700, PF3D7_0917600, PF3D7_1438500, PF3D7_1415200, PF3D7_1034900, PF3D7_1218600, PF3D7_1225500, PF3D7_1459000, PF3D7_1420400, PF3D7_1445900, PF3D7_1407100, PF3D7_1367700, PF3D7_0215700, PF3D7_0729500, PF3D7_1229400, PF3D7_1359300, PF3D7_0410400, PF3D7_1304900, PF3D7_1027400, PF3D7_0527900, PF3D7_1249900, PF3D7_141…	156	315	2665	1.73545	0.462931	0.103819	0.101537
GOTERM_MF_ALL	GO:0097159~organic cyclic compound binding	94	43.5185	0.0017113	PF3D7_0812600, PF3D7_1364300, PF3D7_0730700, PF3D7_0923900, PF3D7_1209200, PF3D7_0619900, PF3D7_0319600, PF3D7_0730300, PF3D7_0722400, PF3D7_0621900, PF3D7_0520600, PF3D7_0206600, PF3D7_0822800, PF3D7_1454700, PF3D7_0506300, PF3D7_1438500, PF3D7_1034900, PF3D7_1414800, PF3D7_1357800, PF3D7_0525100, PF3D7_1218600, PF3D7_0309800, PF3D7_1370100, PF3D7_1459000, PF3D7_1407800, PF3D7_1420400, PF3D7_144…	156	1287	2665	1.24773	0.463907	0.103819	0.101537
GOTERM_CC_ALL	GO:0005665~RNA polymerase II, core complex	5	2.31481	0.00175611	PF3D7_0215700, PF3D7_1304900, PF3D7_1364800, PF3D7_1213700, PF3D7_1027400	179	12	3775	8.78724	0.324266	0.0265706	0.0239493
GOTERM_CC_ALL	GO:0120114~Sm-like protein family complex	9	4.16667	0.00178726	PF3D7_1224900, PF3D7_1243100, PF3D7_1414800, PF3D7_0812700, PF3D7_1018500, PF3D7_1355800, PF3D7_1209200, PF3D7_0619900, PF3D7_0409100	179	49	3775	3.87356	0.328953	0.0265706	0.0239493
GOTERM_BP_ALL	GO:0065003~protein-containing complex assembly	20	9.25926	0.00182271	PF3D7_1146000, PF3D7_1343700, PF3D7_1367600, PF3D7_0812700, PF3D7_1018500, PF3D7_0619900, PF3D7_0723600, PF3D7_0528200, PF3D7_0729400, PF3D7_1453700, PF3D7_0819100, PF3D7_1332800, PF3D7_0414300, PF3D7_1355800, PF3D7_0409100, PF3D7_1220100, PF3D7_0721600, PF3D7_0308600, PF3D7_1317800, PF3D7_1203700	145	171	2644	2.13269	0.739347	0.0433335	0.0413932
GOTERM_BP_ALL	GO:0031167~rRNA methylation	6	2.77778	0.00215157	PF3D7_0522300, PF3D7_1415800, PF3D7_1249900, PF3D7_1225500, PF3D7_1407500, PF3D7_1407100	145	18	2644	6.07816	0.795546	0.049382	0.0471709
GOTERM_BP_ALL	GO:0001510~RNA methylation	8	3.7037	0.00227814	PF3D7_0522300, PF3D7_1415800, PF3D7_1249900, PF3D7_1225500, PF3D7_1407500, PF3D7_0912800, PF3D7_1407100, PF3D7_0908600	145	35	2644	4.16788	0.813794	0.049382	0.0471709
GOTERM_BP_ALL	GO:0043414~macromolecule methylation	8	3.7037	0.00227814	PF3D7_0522300, PF3D7_1415800, PF3D7_1249900, PF3D7_1225500, PF3D7_1407500, PF3D7_0912800, PF3D7_1407100, PF3D7_0908600	145	35	2644	4.16788	0.813794	0.049382	0.0471709
GOTERM_BP_ALL	GO:0009451~RNA modification	12	5.55556	0.00253827	PF3D7_1433000, PF3D7_0522300, PF3D7_1415800, PF3D7_1249900, PF3D7_0729500, PF3D7_1225500, PF3D7_1407500, PF3D7_0912800, PF3D7_0511700, PF3D7_1227900, PF3D7_1407100, PF3D7_0908600	145	77	2644	2.84174	0.846351	0.0534487	0.0510555
GOTERM_CC_ALL	GO:0071013~catalytic step 2 spliceosome	8	3.7037	0.00265128	PF3D7_1224900, PF3D7_1414800, PF3D7_1209200, PF3D7_0619900, PF3D7_1220100, PF3D7_1238300, PF3D7_0528700, PF3D7_0822800	179	41	3775	4.115	0.446792	0.0369522	0.0333067
GOTERM_MF_ALL	GO:0003729~mRNA binding	22	10.1852	0.0027693	PF3D7_0812700, PF3D7_0730700, PF3D7_1369800, PF3D7_1359400, PF3D7_0403000, PF3D7_1339200, PF3D7_1438000, PF3D7_0528200, PF3D7_1216800, PF3D7_1438200, PF3D7_0527900, PF3D7_0606500, PF3D7_0312700, PF3D7_0714800, PF3D7_0309800, PF3D7_1220100, PF3D7_0721600, PF3D7_1370000, PF3D7_1370100, PF3D7_1459000, PF3D7_1445900, PF3D7_0510600	156	191	2665	1.96771	0.635571	0.124021	0.121295
GOTERM_MF_ALL	GO:0008270~zinc ion binding	12	5.55556	0.00310178	PF3D7_0801800, PF3D7_1367700, PF3D7_1351100, PF3D7_1243100, PF3D7_0812700, PF3D7_0619900, PF3D7_1361100, PF3D7_1358500, PF3D7_0206600, PF3D7_1436900, PF3D7_0627300, PF3D7_1464400	156	74	2665	2.77027	0.677226	0.124021	0.121295
GOTERM_BP_ALL	GO:0000154~rRNA modification	7	3.24074	0.00326854	PF3D7_1433000, PF3D7_0522300, PF3D7_1415800, PF3D7_1249900, PF3D7_1225500, PF3D7_1407500, PF3D7_1407100	145	28	2644	4.55862	0.910441	0.0669142	0.063918
KEGG_PATHWAY	pfa03020:RNA polymerase	7	3.24074	0.00353817	PF3D7_0215700, PF3D7_0206600, PF3D7_1304900, PF3D7_1364800, PF3D7_1213700, PF3D7_1027400, PF3D7_1415200	75	23	1068	4.33391	0.129104	0.0471756	0.0459962
GOTERM_BP_ALL	GO:0006397~mRNA processing	17	7.87037	0.00367731	PF3D7_1364300, PF3D7_0812700, PF3D7_1018500, PF3D7_1209200, PF3D7_0619900, PF3D7_1248200, PF3D7_1438500, PF3D7_1243100, PF3D7_0527900, PF3D7_1224900, PF3D7_1414800, PF3D7_1355800, PF3D7_0409100, PF3D7_0309800, PF3D7_1220100, PF3D7_0308600, PF3D7_1238300	145	142	2644	2.183	0.933806	0.073248	0.0699682
GOTERM_CC_ALL	GO:0005732~sno(s)RNA-containing ribonucleoprotein complex	6	2.77778	0.00370494	PF3D7_1433000, PF3D7_1008800, PF3D7_1209200, PF3D7_0627900, PF3D7_0822800, PF3D7_1407100	179	23	3775	5.50158	0.562962	0.0486001	0.0438055
GOTERM_MF_ALL	GO:0034062~5'-3' RNA polymerase activity	7	3.24074	0.00374788	PF3D7_0215700, PF3D7_0206600, PF3D7_1304900, PF3D7_1364800, PF3D7_1213700, PF3D7_1027400, PF3D7_1415200	156	27	2665	4.42901	0.745077	0.124021	0.121295
GOTERM_MF_ALL	GO:0097747~RNA polymerase activity	7	3.24074	0.00374788	PF3D7_0215700, PF3D7_0206600, PF3D7_1304900, PF3D7_1364800, PF3D7_1213700, PF3D7_1027400, PF3D7_1415200	156	27	2665	4.42901	0.745077	0.124021	0.121295
GOTERM_MF_ALL	GO:0003899~DNA-directed 5'-3' RNA polymerase activity	7	3.24074	0.00374788	PF3D7_0215700, PF3D7_0206600, PF3D7_1304900, PF3D7_1364800, PF3D7_1213700, PF3D7_1027400, PF3D7_1415200	156	27	2665	4.42901	0.745077	0.124021	0.121295
GOTERM_CC_ALL	GO:0005666~RNA polymerase III complex	5	2.31481	0.00433232	PF3D7_0206600, PF3D7_1304900, PF3D7_1364800, PF3D7_1213700, PF3D7_1415200	179	15	3775	7.0298	0.620237	0.0536727	0.0483776
GOTERM_CC_ALL	GO:0030687~preribosome, large subunit precursor	6	2.77778	0.00541904	PF3D7_0819100, PF3D7_1332800, PF3D7_1367600, PF3D7_0630500, PF3D7_1124800, PF3D7_0729400	179	25	3775	5.06145	0.702319	0.0636025	0.0573278
GOTERM_BP_ALL	GO:0022607~cellular component assembly	22	10.1852	0.00547409	PF3D7_1146000, PF3D7_1343700, PF3D7_1367600, PF3D7_0812700, PF3D7_1018500, PF3D7_0619900, PF3D7_0723600, PF3D7_0528200, PF3D7_0729400, PF3D7_1453700, PF3D7_1454500, PF3D7_0819100, PF3D7_0824600, PF3D7_1332800, PF3D7_0414300, PF3D7_1355800, PF3D7_0409100, PF3D7_1220100, PF3D7_0721600, PF3D7_0308600, PF3D7_1317800, PF3D7_1203700	145	216	2644	1.85722	0.982499	0.106168	0.101415
GOTERM_BP_ALL	GO:0009156~ribonucleoside monophosphate biosynthetic process	5	2.31481	0.00719235	PF3D7_1329400, PF3D7_0920800, PF3D7_0520600, PF3D7_1012600, PF3D7_1029600	145	15	2644	6.07816	0.995107	0.135917	0.129831
GOTERM_MF_ALL	GO:0060090~molecular adaptor activity	13	6.01852	0.00790702	PF3D7_0730700, PF3D7_1369800, PF3D7_0403000, PF3D7_1339200, PF3D7_1216800, PF3D7_1438200, PF3D7_0312700, PF3D7_0714800, PF3D7_0309800, PF3D7_1370000, PF3D7_1370100, PF3D7_0510600, PF3D7_1316800	156	95	2665	2.33772	0.944401	0.239846	0.234575
GOTERM_BP_ALL	GO:0043933~protein-containing complex organization	20	9.25926	0.00804117	PF3D7_1146000, PF3D7_1343700, PF3D7_1367600, PF3D7_0812700, PF3D7_1018500, PF3D7_0619900, PF3D7_0723600, PF3D7_0528200, PF3D7_0729400, PF3D7_1453700, PF3D7_0819100, PF3D7_1332800, PF3D7_0414300, PF3D7_1355800, PF3D7_0409100, PF3D7_1220100, PF3D7_0721600, PF3D7_0308600, PF3D7_1317800, PF3D7_1203700	145	195	2644	1.8702	0.997395	0.146088	0.139546
GOTERM_BP_ALL	GO:0042790~nucleolar large rRNA transcription by RNA polymerase I	3	1.38889	0.00852342	PF3D7_1304900, PF3D7_1364800, PF3D7_1415200	145	3	2644	18.2345	0.99818	0.146088	0.139546
GOTERM_BP_ALL	GO:0006362~transcription elongation by RNA polymerase I	3	1.38889	0.00852342	PF3D7_1304900, PF3D7_1364800, PF3D7_1415200	145	3	2644	18.2345	0.99818	0.146088	0.139546
GOTERM_BP_ALL	GO:0009303~rRNA transcription	3	1.38889	0.00852342	PF3D7_1304900, PF3D7_1364800, PF3D7_1415200	145	3	2644	18.2345	0.99818	0.146088	0.139546
GOTERM_BP_ALL	GO:0009161~ribonucleoside monophosphate metabolic process	5	2.31481	0.00919028	PF3D7_1329400, PF3D7_0920800, PF3D7_0520600, PF3D7_1012600, PF3D7_1029600	145	16	2644	5.69828	0.998891	0.150516	0.143777
GOTERM_BP_ALL	GO:0009124~nucleoside monophosphate biosynthetic process	5	2.31481	0.00919028	PF3D7_1329400, PF3D7_0920800, PF3D7_0520600, PF3D7_1012600, PF3D7_1029600	145	16	2644	5.69828	0.998891	0.150516	0.143777
GOTERM_MF_ALL	GO:0046914~transition metal ion binding	13	6.01852	0.00931938	PF3D7_1367700, PF3D7_0812700, PF3D7_0619900, PF3D7_1361100, PF3D7_0206600, PF3D7_1436900, PF3D7_1454500, PF3D7_0801800, PF3D7_1243100, PF3D7_1351100, PF3D7_1358500, PF3D7_0627300, PF3D7_1464400	156	97	2665	2.28952	0.966898	0.260943	0.255208
GOTERM_CC_ALL	GO:0005736~RNA polymerase I complex	4	1.85185	0.00967718	PF3D7_1304900, PF3D7_1364800, PF3D7_1213700, PF3D7_1415200	179	10	3775	8.43575	0.885653	0.107901	0.0972556
KEGG_PATHWAY	pfa00230:Purine metabolism	7	3.24074	0.00998843	PF3D7_1329400, PF3D7_0920800, PF3D7_0520600, PF3D7_1012600, PF3D7_1436900, PF3D7_1029600, PF3D7_1327800	75	28	1068	3.56	0.323963	0.0998843	0.0973872
GOTERM_CC_ALL	GO:0005686~U2 snRNP	5	2.31481	0.0106133	PF3D7_1224900, PF3D7_1414800, PF3D7_1018500, PF3D7_1355800, PF3D7_0619900	179	19	3775	5.54984	0.907396	0.112704	0.101585
GOTERM_BP_ALL	GO:0009123~nucleoside monophosphate metabolic process	5	2.31481	0.0115183	PF3D7_1329400, PF3D7_0920800, PF3D7_0520600, PF3D7_1012600, PF3D7_1029600	145	17	2644	5.36308	0.999804	0.184543	0.17628
GOTERM_BP_ALL	GO:0006399~tRNA metabolic process	13	6.01852	0.0128974	PF3D7_1367700, PF3D7_0410400, PF3D7_0912800, PF3D7_1364800, PF3D7_1034900, PF3D7_1350100, PF3D7_1218600, PF3D7_1204600, PF3D7_1407500, PF3D7_1420400, PF3D7_0627900, PF3D7_0511700, PF3D7_0908600	145	108	2644	2.19489	0.99993	0.199853	0.190904
GOTERM_BP_ALL	GO:0043412~macromolecule modification	25	11.5741	0.0132167	PF3D7_0812600, PF3D7_0810500, PF3D7_1200800, PF3D7_1412800, PF3D7_1225500, PF3D7_1407500, PF3D7_0511700, PF3D7_1445400, PF3D7_1227900, PF3D7_1407100, PF3D7_0729500, PF3D7_0912800, PF3D7_1433000, PF3D7_1249900, PF3D7_1415800, PF3D7_0522300, PF3D7_1243200, PF3D7_1222500, PF3D7_0308600, PF3D7_1442500, PF3D7_1108400, PF3D7_0627300, PF3D7_1014400, PF3D7_0627500, PF3D7_0908600	145	278	2644	1.63979	0.999945	0.199853	0.190904
GOTERM_BP_ALL	GO:0042255~ribosome assembly	7	3.24074	0.0134625	PF3D7_0819100, PF3D7_1146000, PF3D7_1332800, PF3D7_1367600, PF3D7_0721600, PF3D7_0729400, PF3D7_1317800	145	37	2644	3.44977	0.999954	0.199853	0.190904
GOTERM_BP_ALL	GO:0071840~cellular component organization or biogenesis	46	21.2963	0.0138623	PF3D7_1146000, PF3D7_1343700, PF3D7_0812700, PF3D7_1471000, PF3D7_1018500, PF3D7_0619900, PF3D7_1454500, PF3D7_0819100, PF3D7_1332800, PF3D7_0414300, PF3D7_1355800, PF3D7_1225500, PF3D7_0721600, PF3D7_1459000, PF3D7_1147900, PF3D7_1407500, PF3D7_1227900, PF3D7_1407100, PF3D7_1464400, PF3D7_1317800, PF3D7_1367600, PF3D7_1451900, PF3D7_1124800, PF3D7_1361100, PF3D7_0723600, PF3D7_0410400, PF3D7_052…	145	613	2644	1.36833	0.999966	0.199853	0.190904
GOTERM_BP_ALL	GO:0000245~spliceosomal complex assembly	5	2.31481	0.0141945	PF3D7_0812700, PF3D7_1018500, PF3D7_1355800, PF3D7_0619900, PF3D7_1220100	145	18	2644	5.06513	0.999973	0.199853	0.190904
GOTERM_BP_ALL	GO:0006360~transcription by RNA polymerase I	4	1.85185	0.0143089	PF3D7_1304900, PF3D7_1364800, PF3D7_1213700, PF3D7_1415200	145	10	2644	7.29379	0.999976	0.199853	0.190904
GOTERM_BP_ALL	GO:0032259~methylation	11	5.09259	0.0143721	PF3D7_0522300, PF3D7_1415800, PF3D7_1249900, PF3D7_0729500, PF3D7_1225500, PF3D7_1142700, PF3D7_1407500, PF3D7_0912800, PF3D7_1332500, PF3D7_1407100, PF3D7_0908600	145	84	2644	2.38785	0.999977	0.199853	0.190904
GOTERM_CC_ALL	GO:0055029~nuclear DNA-directed RNA polymerase complex	7	3.24074	0.0143882	PF3D7_0215700, PF3D7_0206600, PF3D7_1304900, PF3D7_1364800, PF3D7_1213700, PF3D7_1027400, PF3D7_1415200	179	43	3775	3.43316	0.960517	0.139595	0.125824
GOTERM_CC_ALL	GO:0005829~cytosol	28	12.963	0.0143977	PF3D7_1343700, PF3D7_0923900, PF3D7_0319600, PF3D7_0208800, PF3D7_1438000, PF3D7_1454700, PF3D7_0801800, PF3D7_1332800, PF3D7_1329400, PF3D7_1357800, PF3D7_0201800, PF3D7_0721600, PF3D7_0511700, PF3D7_1015300, PF3D7_1317800, PF3D7_1359300, PF3D7_1453700, PF3D7_1029600, PF3D7_1350100, PF3D7_0415000, PF3D7_1012600, PF3D7_1108400, PF3D7_0923200, PF3D7_0925900, PF3D7_0715000, PF3D7_1033400, PF3D7_062…	179	373	3775	1.58312	0.960602	0.139595	0.125824
GOTERM_MF_ALL	GO:0008649~rRNA methyltransferase activity	5	2.31481	0.0177475	PF3D7_0522300, PF3D7_1415800, PF3D7_1249900, PF3D7_1225500, PF3D7_1407100	156	18	2665	4.74537	0.998524	0.452836	0.442883
GOTERM_MF_ALL	GO:0019239~deaminase activity	3	1.38889	0.0186608	PF3D7_1329400, PF3D7_1204600, PF3D7_1029600	156	4	2665	12.8125	0.998948	0.452836	0.442883
GOTERM_CC_ALL	GO:0043231~intracellular membrane-bounded organelle	134	62.037	0.0187733	PF3D7_1364300, PF3D7_0810500, PF3D7_1471000, PF3D7_1018500, PF3D7_0621900, PF3D7_0206600, PF3D7_1454500, PF3D7_1029400, PF3D7_1459000, PF3D7_1218400, PF3D7_1407800, PF3D7_1445900, PF3D7_1367700, PF3D7_0215700, PF3D7_1451900, PF3D7_0729500, PF3D7_1338300, PF3D7_1407900, PF3D7_0801000, PF3D7_1214600, PF3D7_0205400, PF3D7_1304900, PF3D7_1248200, PF3D7_0528700, PF3D7_1327800, PF3D7_1411200, PF3D7_141…	179	2545	3775	1.1104	0.985393	0.174435	0.157226
GOTERM_BP_ALL	GO:0006354~DNA-templated transcription elongation	4	1.85185	0.0189011	PF3D7_0205400, PF3D7_1304900, PF3D7_1364800, PF3D7_1415200	145	11	2644	6.63072	0.999999	0.257965	0.246414
GOTERM_BP_ALL	GO:1901293~nucleoside phosphate biosynthetic process	9	4.16667	0.0193052	PF3D7_0801800, PF3D7_1350100, PF3D7_1329400, PF3D7_0920800, PF3D7_0816100, PF3D7_0520600, PF3D7_1012600, PF3D7_1029600, PF3D7_1327800	145	63	2644	2.60493	0.999999	0.25869	0.247106
GOTERM_CC_ALL	GO:0005684~U2-type spliceosomal complex	6	2.77778	0.0201599	PF3D7_1414800, PF3D7_0812700, PF3D7_1209200, PF3D7_0619900, PF3D7_0308600, PF3D7_1238300	179	34	3775	3.72166	0.989344	0.179289	0.161601
GOTERM_MF_ALL	GO:0140102~catalytic activity, acting on a rRNA	5	2.31481	0.0214857	PF3D7_0522300, PF3D7_1415800, PF3D7_1249900, PF3D7_1225500, PF3D7_1407100	156	19	2665	4.49561	0.999631	0.4888	0.478057
GOTERM_CC_ALL	GO:0030880~RNA polymerase complex	7	3.24074	0.0217076	PF3D7_0215700, PF3D7_0206600, PF3D7_1304900, PF3D7_1364800, PF3D7_1213700, PF3D7_1027400, PF3D7_1415200	179	47	3775	3.14097	0.992509	0.179289	0.161601
GOTERM_CC_ALL	GO:0000428~DNA-directed RNA polymerase complex	7	3.24074	0.0217076	PF3D7_0215700, PF3D7_0206600, PF3D7_1304900, PF3D7_1364800, PF3D7_1213700, PF3D7_1027400, PF3D7_1415200	179	47	3775	3.14097	0.992509	0.179289	0.161601
GOTERM_CC_ALL	GO:0020036~Maurer's cleft	24	11.1111	0.0236907	PF3D7_1101500, PF3D7_1211400, PF3D7_1229400, PF3D7_1148900, PF3D7_1361100, PF3D7_0801000, PF3D7_1252600, PF3D7_0113900, PF3D7_0202200, PF3D7_0202100, PF3D7_0301800, PF3D7_0935600, PF3D7_1029600, PF3D7_1200800, PF3D7_1329400, PF3D7_0525100, PF3D7_0201800, PF3D7_1476000, PF3D7_0830600, PF3D7_1311700, PF3D7_1201300, PF3D7_0731200, PF3D7_1401100, PF3D7_0214000	179	318	3775	1.59165	0.995236	0.188679	0.170065
GOTERM_BP_ALL	GO:0072521~purine-containing compound metabolic process	10	4.62963	0.0239326	PF3D7_1329400, PF3D7_0920800, PF3D7_0816100, PF3D7_0520600, PF3D7_1012600, PF3D7_1454700, PF3D7_1239000, PF3D7_1029600, PF3D7_0514600, PF3D7_1327800	145	78	2644	2.33775	1	0.314271	0.300199
GOTERM_BP_ALL	GO:0072522~purine-containing compound biosynthetic process	7	3.24074	0.0243059	PF3D7_1329400, PF3D7_0920800, PF3D7_0816100, PF3D7_0520600, PF3D7_1012600, PF3D7_1029600, PF3D7_1327800	145	42	2644	3.03908	1	0.314271	0.300199
GOTERM_BP_ALL	GO:0006351~DNA-templated transcription	9	4.16667	0.0249579	PF3D7_0215700, PF3D7_1415800, PF3D7_0206600, PF3D7_0205400, PF3D7_1304900, PF3D7_1364800, PF3D7_1213700, PF3D7_1027400, PF3D7_1415200	145	66	2644	2.48652	1	0.317137	0.302937
GOTERM_MF_ALL	GO:0005488~binding	127	58.7963	0.026205	PF3D7_1364300, PF3D7_0621900, PF3D7_0206600, PF3D7_1454500, PF3D7_1029400, PF3D7_1351100, PF3D7_1459000, PF3D7_1407800, PF3D7_1445900, PF3D7_1227900, PF3D7_1367700, PF3D7_0215700, PF3D7_1451900, PF3D7_0729500, PF3D7_1338300, PF3D7_0801000, PF3D7_1214600, PF3D7_0205400, PF3D7_1304900, PF3D7_1248200, PF3D7_0528700, PF3D7_1327800, PF3D7_1415800, PF3D7_0606500, PF3D7_0630500, PF3D7_0409100, PF3D7_062…	156	1986	2665	1.09244	0.999937	0.561096	0.548764
GOTERM_BP_ALL	GO:0006753~nucleoside phosphate metabolic process	12	5.55556	0.027085	PF3D7_0801800, PF3D7_1350100, PF3D7_1329400, PF3D7_0920800, PF3D7_0816100, PF3D7_0520600, PF3D7_1012600, PF3D7_1454700, PF3D7_1239000, PF3D7_1029600, PF3D7_0514600, PF3D7_1327800	145	106	2644	2.06428	1	0.338332	0.323183
GOTERM_CC_ALL	GO:0061695~transferase complex, transferring phosphorus-containing groups	9	4.16667	0.0272096	PF3D7_0215700, PF3D7_1108400, PF3D7_0206600, PF3D7_1304900, PF3D7_1364800, PF3D7_1213700, PF3D7_1327800, PF3D7_1027400, PF3D7_1415200	179	77	3775	2.46499	0.99787	0.209232	0.188591
GOTERM_BP_ALL	GO:0006457~protein folding	11	5.09259	0.0276705	PF3D7_1357800, PF3D7_1211400, PF3D7_0201800, PF3D7_1360200, PF3D7_0308600, PF3D7_0528700, PF3D7_0527500, PF3D7_1453700, PF3D7_0627500, PF3D7_0214000, PF3D7_1435400	145	93	2644	2.15677	1	0.339886	0.324667
GOTERM_BP_ALL	GO:0055086~nucleobase-containing small molecule metabolic process	12	5.55556	0.0306162	PF3D7_0801800, PF3D7_1350100, PF3D7_1329400, PF3D7_0920800, PF3D7_0816100, PF3D7_0520600, PF3D7_1012600, PF3D7_1454700, PF3D7_1239000, PF3D7_1029600, PF3D7_0514600, PF3D7_1327800	145	108	2644	2.02605	1	0.369904	0.353341
GOTERM_CC_ALL	GO:1902494~catalytic complex	29	13.4259	0.0326367	PF3D7_0810500, PF3D7_1209200, PF3D7_0619900, PF3D7_0206600, PF3D7_0822800, PF3D7_1364800, PF3D7_1213700, PF3D7_1415200, PF3D7_1414800, PF3D7_0511700, PF3D7_0215700, PF3D7_0729500, PF3D7_1359300, PF3D7_0723600, PF3D7_0410400, PF3D7_1304900, PF3D7_0912800, PF3D7_0528700, PF3D7_1327800, PF3D7_1027400, PF3D7_1433000, PF3D7_1224900, PF3D7_0816100, PF3D7_1220100, PF3D7_0308600, PF3D7_1238300, PF3D7_144…	179	418	3775	1.46314	0.999388	0.242599	0.218666
GOTERM_BP_ALL	GO:0006383~transcription by RNA polymerase III	5	2.31481	0.03327	PF3D7_0206600, PF3D7_1304900, PF3D7_1364800, PF3D7_1213700, PF3D7_1415200	145	23	2644	3.96402	1	0.389206	0.371779
GOTERM_BP_ALL	GO:0000027~ribosomal large subunit assembly	5	2.31481	0.03327	PF3D7_0819100, PF3D7_1146000, PF3D7_1332800, PF3D7_1367600, PF3D7_0729400	145	23	2644	3.96402	1	0.389206	0.371779
GOTERM_MF_ALL	GO:0008168~methyltransferase activity	11	5.09259	0.0337545	PF3D7_0522300, PF3D7_1415800, PF3D7_1249900, PF3D7_0729500, PF3D7_1225500, PF3D7_1142700, PF3D7_1407500, PF3D7_0912800, PF3D7_1332500, PF3D7_1407100, PF3D7_0908600	156	90	2665	2.08796	0.999996	0.682591	0.667589
GOTERM_CC_ALL	GO:0071004~U2-type prespliceosome	4	1.85185	0.0366869	PF3D7_1414800, PF3D7_0812700, PF3D7_1209200, PF3D7_0619900	179	16	3775	5.27235	0.99976	0.255037	0.229877
GOTERM_CC_ALL	GO:0071010~prespliceosome	4	1.85185	0.0366869	PF3D7_1414800, PF3D7_0812700, PF3D7_1209200, PF3D7_0619900	179	16	3775	5.27235	0.99976	0.255037	0.229877
GOTERM_CC_ALL	GO:0005622~intracellular anatomical structure	147	68.0556	0.0377409	PF3D7_1364300, PF3D7_0810500, PF3D7_1471000, PF3D7_1018500, PF3D7_0621900, PF3D7_0206600, PF3D7_1454500, PF3D7_1029400, PF3D7_1459000, PF3D7_1218400, PF3D7_1407800, PF3D7_1445900, PF3D7_0716200, PF3D7_1367700, PF3D7_0215700, PF3D7_1451900, PF3D7_0729500, PF3D7_1338300, PF3D7_1407900, PF3D7_0801000, PF3D7_1214600, PF3D7_0205400, PF3D7_1304900, PF3D7_1248200, PF3D7_0528700, PF3D7_1327800, PF3D7_141…	179	2881	3775	1.07606	0.999812	0.255037	0.229877
GOTERM_MF_ALL	GO:0008757~S-adenosylmethionine-dependent methyltransferase activity	9	4.16667	0.038141	PF3D7_0522300, PF3D7_1415800, PF3D7_1249900, PF3D7_0729500, PF3D7_1225500, PF3D7_1142700, PF3D7_1332500, PF3D7_1407100, PF3D7_0908600	156	67	2665	2.29478	0.999999	0.720845	0.705002
GOTERM_BP_ALL	GO:1901135~carbohydrate derivative metabolic process	12	5.55556	0.0386496	PF3D7_0801800, PF3D7_1243200, PF3D7_1329400, PF3D7_0920800, PF3D7_0935300, PF3D7_0520600, PF3D7_1012600, PF3D7_1454700, PF3D7_1239000, PF3D7_1029600, PF3D7_0514600, PF3D7_1327800	145	112	2644	1.95369	1	0.440547	0.420821
GOTERM_BP_ALL	GO:0042273~ribosomal large subunit biogenesis	8	3.7037	0.0388543	PF3D7_0819100, PF3D7_1146000, PF3D7_1332800, PF3D7_1367600, PF3D7_0630500, PF3D7_1124800, PF3D7_1407500, PF3D7_0729400	145	59	2644	2.47247	1	0.440547	0.420821
GOTERM_CC_ALL	GO:0016591~RNA polymerase II, holoenzyme	5	2.31481	0.0403642	PF3D7_0215700, PF3D7_1304900, PF3D7_1364800, PF3D7_1213700, PF3D7_1027400	179	28	3775	3.76596	0.999898	0.264742	0.238624
GOTERM_MF_ALL	GO:0016741~transferase activity, transferring one-carbon groups	11	5.09259	0.0410705	PF3D7_0522300, PF3D7_1415800, PF3D7_1249900, PF3D7_0729500, PF3D7_1225500, PF3D7_1142700, PF3D7_1407500, PF3D7_0912800, PF3D7_1332500, PF3D7_1407100, PF3D7_0908600	156	93	2665	2.02061	1	0.720845	0.705002
GOTERM_MF_ALL	GO:0016814~hydrolase activity, acting on carbon-nitrogen (but not peptide) bonds, in cyclic amidines	3	1.38889	0.0431874	PF3D7_1329400, PF3D7_1204600, PF3D7_1029600	156	6	2665	8.54167	1	0.720845	0.705002
GOTERM_MF_ALL	GO:0008173~RNA methyltransferase activity	7	3.24074	0.0435675	PF3D7_0522300, PF3D7_1415800, PF3D7_1249900, PF3D7_0729500, PF3D7_1225500, PF3D7_1407100, PF3D7_0908600	156	45	2665	2.65741	1	0.720845	0.705002
GOTERM_BP_ALL	GO:0006163~purine nucleotide metabolic process	8	3.7037	0.0454189	PF3D7_1329400, PF3D7_0920800, PF3D7_0520600, PF3D7_1012600, PF3D7_1454700, PF3D7_1239000, PF3D7_0514600, PF3D7_1327800	145	61	2644	2.39141	1	0.507178	0.484468

## Sheet: AS_DOWN_HD
Category	Term	Count	%	PValue	Genes	List Total	Pop Hits	Pop Total	Fold Enrichment	Bonferroni	Benjamini	FDR
GOTERM_MF_ALL	GO:0030533~triplet codon-amino acid adaptor activity	17	12.782	4.21742e-15	PF3D7_0730700, PF3D7_1369800, PF3D7_1369900, PF3D7_1341000, PF3D7_1339100, PF3D7_0620800, PF3D7_0411600, PF3D7_0707100, PF3D7_0707000, PF3D7_0527800, PF3D7_1418400, PF3D7_0714800, PF3D7_0714700, PF3D7_0312600, PF3D7_1370100, PF3D7_0702800, PF3D7_0510600	80	41	2665	13.8125	1.07159e-12	1.07122e-12	1.07122e-12
KEGG_PATHWAY	pfa00970:Aminoacyl-tRNA biosynthesis	16	12.0301	7.408e-12	PF3D7_1369800, PF3D7_1369900, PF3D7_1341000, PF3D7_1339100, PF3D7_0620800, PF3D7_1357200, PF3D7_0707100, PF3D7_0707000, PF3D7_0527800, PF3D7_1418400, PF3D7_0714800, PF3D7_0714700, PF3D7_0312600, PF3D7_1370100, PF3D7_1420400, PF3D7_0510600	30	67	1068	8.50149	1.33343e-10	1.40752e-10	1.40752e-10
GOTERM_MF_ALL	GO:0060090~molecular adaptor activity	19	14.2857	8.08802e-11	PF3D7_0730700, PF3D7_1369800, PF3D7_1369900, PF3D7_1341000, PF3D7_1339100, PF3D7_0509000, PF3D7_0620800, PF3D7_0411600, PF3D7_0707100, PF3D7_0707000, PF3D7_0527800, PF3D7_1418400, PF3D7_0714800, PF3D7_0714700, PF3D7_0312600, PF3D7_1370100, PF3D7_1236000, PF3D7_0702800, PF3D7_0510600	80	95	2665	6.6625	2.05436e-08	1.02718e-08	1.02718e-08
GOTERM_MF_ALL	GO:0003729~mRNA binding	19	14.2857	6.322e-06	PF3D7_0812700, PF3D7_0730700, PF3D7_1369800, PF3D7_1369900, PF3D7_1341000, PF3D7_1339100, PF3D7_0620800, PF3D7_0411600, PF3D7_0707100, PF3D7_0707000, PF3D7_0527800, PF3D7_1418400, PF3D7_0714800, PF3D7_0714700, PF3D7_0312600, PF3D7_1370100, PF3D7_0723900, PF3D7_0702800, PF3D7_0510600	80	191	2665	3.31381	0.00160451	0.000535263	0.000535263
GOTERM_BP_ALL	GO:0042180~ketone metabolic process	4	3.00752	0.00188801	PF3D7_0204900, PF3D7_0724300, PF3D7_0815300, PF3D7_0409500	54	13	2644	15.0655	0.55378	0.806181	0.806181
GOTERM_CC_ALL	GO:0005737~cytoplasm	57	42.8571	0.00223053	PF3D7_0915000, PF3D7_0724300, PF3D7_0812200, PF3D7_0202000, PF3D7_1020100, PF3D7_0307300, PF3D7_1244400, PF3D7_1420400, PF3D7_0920000, PF3D7_1405500, PF3D7_1330200, PF3D7_0708900, PF3D7_0509000, PF3D7_1361000, PF3D7_1367500, PF3D7_1357200, PF3D7_0505400, PF3D7_1309200, PF3D7_0708300, PF3D7_0204900, PF3D7_1111000, PF3D7_0816200, PF3D7_0409500, PF3D7_1314500, PF3D7_0109500, PF3D7_0212000, PF3D7_021…	83	1976	3775	1.31198	0.315874	0.341429	0.341429
GOTERM_CC_ALL	GO:0005739~mitochondrion	22	16.5414	0.00401682	PF3D7_0915000, PF3D7_0724300, PF3D7_0812200, PF3D7_0708900, PF3D7_1211100, PF3D7_1357200, PF3D7_0503200, PF3D7_0611200, PF3D7_0934300, PF3D7_1322800, PF3D7_0709200, PF3D7_1029800, PF3D7_1009300, PF3D7_0204900, PF3D7_1111000, PF3D7_1135500, PF3D7_1411700, PF3D7_1336600, PF3D7_0815300, PF3D7_1420400, PF3D7_1010000, PF3D7_0218300	83	535	3775	1.87028	0.495523	0.341429	0.341429
GOTERM_BP_ALL	GO:0006743~ubiquinone metabolic process	3	2.25564	0.0102198	PF3D7_0204900, PF3D7_0724300, PF3D7_0815300	54	8	2644	18.3611	0.987553	0.872771	0.872771
GOTERM_BP_ALL	GO:1901663~quinone biosynthetic process	3	2.25564	0.0102198	PF3D7_0204900, PF3D7_0724300, PF3D7_0815300	54	8	2644	18.3611	0.987553	0.872771	0.872771
GOTERM_BP_ALL	GO:0042181~ketone biosynthetic process	3	2.25564	0.0102198	PF3D7_0204900, PF3D7_0724300, PF3D7_0815300	54	8	2644	18.3611	0.987553	0.872771	0.872771
GOTERM_BP_ALL	GO:0006744~ubiquinone biosynthetic process	3	2.25564	0.0102198	PF3D7_0204900, PF3D7_0724300, PF3D7_0815300	54	8	2644	18.3611	0.987553	0.872771	0.872771
GOTERM_BP_ALL	GO:1901661~quinone metabolic process	3	2.25564	0.012972	PF3D7_0204900, PF3D7_0724300, PF3D7_0815300	54	9	2644	16.321	0.99621	0.923176	0.923176
GOTERM_BP_ALL	GO:0051052~regulation of DNA metabolic process	3	2.25564	0.0228855	PF3D7_0704700, PF3D7_0934100, PF3D7_0216300	54	12	2644	12.2407	0.999949	1	1
GOTERM_MF_ALL	GO:0003723~RNA binding	27	20.3008	0.0255496	PF3D7_0623900, PF3D7_0812700, PF3D7_0730700, PF3D7_1341000, PF3D7_1339100, PF3D7_0411600, PF3D7_0707100, PF3D7_0707000, PF3D7_0202000, PF3D7_0527800, PF3D7_0909900, PF3D7_0714800, PF3D7_0714700, PF3D7_0312600, PF3D7_0416200, PF3D7_1370100, PF3D7_0723900, PF3D7_0702800, PF3D7_1369800, PF3D7_1369900, PF3D7_0620800, PF3D7_1357200, PF3D7_0505700, PF3D7_1418400, PF3D7_1111000, PF3D7_0510600, PF3D7_021…	80	611	2665	1.47207	0.998604	1	1
GOTERM_CC_ALL	GO:0005622~intracellular anatomical structure	71	53.3835	0.0299809	PF3D7_0915000, PF3D7_0724300, PF3D7_1343400, PF3D7_0812200, PF3D7_0202000, PF3D7_1020100, PF3D7_0307300, PF3D7_1244400, PF3D7_1420400, PF3D7_0920000, PF3D7_1405500, PF3D7_1330200, PF3D7_0108500, PF3D7_0704700, PF3D7_0708900, PF3D7_0509000, PF3D7_1361000, PF3D7_1367500, PF3D7_1357200, PF3D7_0505400, PF3D7_1309200, PF3D7_1116300, PF3D7_1216700, PF3D7_0708300, PF3D7_0204900, PF3D7_1111000, PF3D7_081…	83	2881	3775	1.12087	0.994342	1	1

## Sheet: AS_DOWN_CM
Category	Term	Count	%	PValue	Genes	List Total	Pop Hits	Pop Total	Fold Enrichment	Bonferroni	Benjamini	FDR
GOTERM_MF_ALL	GO:0030533~triplet codon-amino acid adaptor activity	22	17.1875	8.16081e-23	PF3D7_0706900, PF3D7_0730700, PF3D7_1369800, PF3D7_1369900, PF3D7_1103300, PF3D7_1341000, PF3D7_0730600, PF3D7_0403000, PF3D7_0411600, PF3D7_0411500, PF3D7_0410200, PF3D7_1216800, PF3D7_0714900, PF3D7_1251900, PF3D7_0527700, PF3D7_0312700, PF3D7_0714800, PF3D7_0203500, PF3D7_0312600, PF3D7_1370000, PF3D7_1370100, PF3D7_0510600	80	41	2665	17.875	1.78722e-20	1.78722e-20	1.78722e-20
GOTERM_MF_ALL	GO:0060090~molecular adaptor activity	22	17.1875	5.92991e-14	PF3D7_0706900, PF3D7_0730700, PF3D7_1369800, PF3D7_1369900, PF3D7_1103300, PF3D7_1341000, PF3D7_0730600, PF3D7_0403000, PF3D7_0411600, PF3D7_0411500, PF3D7_0410200, PF3D7_1216800, PF3D7_0714900, PF3D7_1251900, PF3D7_0527700, PF3D7_0312700, PF3D7_0714800, PF3D7_0203500, PF3D7_0312600, PF3D7_1370000, PF3D7_1370100, PF3D7_0510600	80	95	2665	7.71447	1.29836e-11	6.49325e-12	6.49325e-12
GOTERM_MF_ALL	GO:0003729~mRNA binding	27	21.0938	6.20885e-12	PF3D7_0730700, PF3D7_1341000, PF3D7_0730600, PF3D7_0403000, PF3D7_0411600, PF3D7_0411500, PF3D7_1251900, PF3D7_0527700, PF3D7_0312700, PF3D7_0714800, PF3D7_0203500, PF3D7_0312600, PF3D7_1370000, PF3D7_1370100, PF3D7_1367100, PF3D7_0706900, PF3D7_1369800, PF3D7_1105800, PF3D7_1369900, PF3D7_1103300, PF3D7_0217800, PF3D7_0410200, PF3D7_1216800, PF3D7_0714900, PF3D7_1321700, PF3D7_0929200, PF3D7_051…	80	191	2665	4.7091	1.35973e-09	4.53246e-10	4.53246e-10
GOTERM_MF_ALL	GO:0003723~RNA binding	44	34.375	7.09277e-10	PF3D7_0730700, PF3D7_1125500, PF3D7_0923900, PF3D7_0516900, PF3D7_0812500, PF3D7_1341000, PF3D7_0730600, PF3D7_0403000, PF3D7_1123900, PF3D7_0411600, PF3D7_0411500, PF3D7_1251900, PF3D7_0527700, PF3D7_1325100, PF3D7_0312700, PF3D7_0714800, PF3D7_0203500, PF3D7_0312600, PF3D7_1370000, PF3D7_1370100, PF3D7_1367100, PF3D7_1460700, PF3D7_1030100, PF3D7_0706900, PF3D7_1369800, PF3D7_1105800, PF3D7_136…	80	611	2665	2.39894	1.55332e-07	3.88329e-08	3.88329e-08
KEGG_PATHWAY	pfa00970:Aminoacyl-tRNA biosynthesis	15	11.7188	5.02861e-08	PF3D7_1369800, PF3D7_1369900, PF3D7_1341000, PF3D7_0730600, PF3D7_0403000, PF3D7_0410200, PF3D7_1216800, PF3D7_0714900, PF3D7_1251900, PF3D7_0527700, PF3D7_0312700, PF3D7_0714800, PF3D7_0312600, PF3D7_1370100, PF3D7_0510600	43	67	1068	5.56057	1.15658e-06	1.20687e-06	1.20687e-06
GOTERM_BP_ALL	GO:0022613~ribonucleoprotein complex biogenesis	20	15.625	8.54614e-07	PF3D7_1125500, PF3D7_1367600, PF3D7_1018500, PF3D7_0707900, PF3D7_0214400, PF3D7_1338200, PF3D7_1123900, PF3D7_1307000, PF3D7_0821600, PF3D7_0729400, PF3D7_1431300, PF3D7_1352200, PF3D7_1411500, PF3D7_1350200, PF3D7_0816000, PF3D7_1217200, PF3D7_0308600, PF3D7_0218500, PF3D7_0109700, PF3D7_0106400	61	247	2644	3.50966	0.00033239	0.000332445	0.000312789
GOTERM_MF_ALL	GO:0003676~nucleic acid binding	48	37.5	1.29611e-06	PF3D7_0730700, PF3D7_1125500, PF3D7_0923900, PF3D7_0516900, PF3D7_0812500, PF3D7_1341000, PF3D7_0319600, PF3D7_0730600, PF3D7_0403000, PF3D7_1123900, PF3D7_0411600, PF3D7_0411500, PF3D7_1251900, PF3D7_0527700, PF3D7_1325100, PF3D7_0312700, PF3D7_0714800, PF3D7_0203500, PF3D7_0312600, PF3D7_1370000, PF3D7_1370100, PF3D7_1367100, PF3D7_1460700, PF3D7_1030100, PF3D7_0706900, PF3D7_1369800, PF3D7_121…	80	891	2665	1.79461	0.000283808	5.67696e-05	5.67696e-05
GOTERM_BP_ALL	GO:0009058~biosynthetic process	42	32.8125	3.34415e-06	PF3D7_1125500, PF3D7_1018500, PF3D7_0516900, PF3D7_0707900, PF3D7_0319600, PF3D7_0709600, PF3D7_1123900, PF3D7_0527500, PF3D7_1325100, PF3D7_1302000, PF3D7_0823100, PF3D7_1367100, PF3D7_1443800, PF3D7_1460700, PF3D7_0106400, PF3D7_0622200, PF3D7_1030100, PF3D7_1367600, PF3D7_1210400, PF3D7_0217800, PF3D7_0706400, PF3D7_1338200, PF3D7_0805600, PF3D7_1027900, PF3D7_1109900, PF3D7_1307000, PF3D7_020…	61	1033	2644	1.7623	0.00130003	0.000519734	0.000489004
GOTERM_BP_ALL	GO:0044238~primary metabolic process	52	40.625	4.37391e-06	PF3D7_1018500, PF3D7_0516900, PF3D7_0319600, PF3D7_1123900, PF3D7_1325100, PF3D7_0823100, PF3D7_0924000, PF3D7_1367100, PF3D7_1443800, PF3D7_1460700, PF3D7_0106400, PF3D7_0622200, PF3D7_1030100, PF3D7_0104300, PF3D7_1210400, PF3D7_0217800, PF3D7_0706400, PF3D7_1407900, PF3D7_0805600, PF3D7_1252600, PF3D7_0528700, PF3D7_1321700, PF3D7_1416500, PF3D7_0522200, PF3D7_1411200, PF3D7_1350200, PF3D7_121…	61	1525	2644	1.47797	0.00170001	0.000519734	0.000489004
GOTERM_BP_ALL	GO:0009059~macromolecule biosynthetic process	37	28.9062	7.9307e-06	PF3D7_1125500, PF3D7_1018500, PF3D7_0516900, PF3D7_0707900, PF3D7_0319600, PF3D7_0709600, PF3D7_1123900, PF3D7_0527500, PF3D7_1302000, PF3D7_0823100, PF3D7_1367100, PF3D7_1443800, PF3D7_1460700, PF3D7_0106400, PF3D7_0622200, PF3D7_1030100, PF3D7_1367600, PF3D7_1210400, PF3D7_0217800, PF3D7_0706400, PF3D7_1338200, PF3D7_1027900, PF3D7_1109900, PF3D7_1307000, PF3D7_0205500, PF3D7_0528700, PF3D7_082…	61	856	2644	1.87353	0.0030803	0.000519734	0.000489004
GOTERM_BP_ALL	GO:0010467~gene expression	36	28.125	7.98026e-06	PF3D7_1125500, PF3D7_1018500, PF3D7_0516900, PF3D7_0707900, PF3D7_0319600, PF3D7_0709600, PF3D7_1123900, PF3D7_0527500, PF3D7_1302000, PF3D7_0823100, PF3D7_1367100, PF3D7_1443800, PF3D7_1460700, PF3D7_0106400, PF3D7_0622200, PF3D7_1030100, PF3D7_1367600, PF3D7_1210400, PF3D7_0217800, PF3D7_0706400, PF3D7_1338200, PF3D7_1109900, PF3D7_1307000, PF3D7_0205500, PF3D7_0528700, PF3D7_0821600, PF3D7_072…	61	817	2644	1.90991	0.00309952	0.000519734	0.000489004
GOTERM_BP_ALL	GO:0032774~RNA biosynthetic process	25	19.5312	8.01646e-06	PF3D7_1125500, PF3D7_1018500, PF3D7_0707900, PF3D7_0709600, PF3D7_1123900, PF3D7_1302000, PF3D7_1367100, PF3D7_1443800, PF3D7_0106400, PF3D7_0622200, PF3D7_1030100, PF3D7_1367600, PF3D7_1210400, PF3D7_1307000, PF3D7_0205500, PF3D7_0821600, PF3D7_0729400, PF3D7_1321700, PF3D7_0522200, PF3D7_1352200, PF3D7_1350200, PF3D7_1217200, PF3D7_0308600, PF3D7_0218500, PF3D7_0109700	61	432	2644	2.50835	0.00311356	0.000519734	0.000489004
GOTERM_BP_ALL	GO:0141187~nucleic acid biosynthetic process	25	19.5312	1.3624e-05	PF3D7_1125500, PF3D7_1018500, PF3D7_0707900, PF3D7_0709600, PF3D7_1123900, PF3D7_1302000, PF3D7_1367100, PF3D7_1443800, PF3D7_0106400, PF3D7_0622200, PF3D7_1030100, PF3D7_1367600, PF3D7_1210400, PF3D7_1307000, PF3D7_0205500, PF3D7_0821600, PF3D7_0729400, PF3D7_1321700, PF3D7_0522200, PF3D7_1352200, PF3D7_1350200, PF3D7_1217200, PF3D7_0308600, PF3D7_0218500, PF3D7_0109700	61	445	2644	2.43507	0.00528574	0.000695388	0.000654272
GOTERM_BP_ALL	GO:0034654~nucleobase-containing compound biosynthetic process	27	21.0938	1.4301e-05	PF3D7_1125500, PF3D7_1018500, PF3D7_0707900, PF3D7_0709600, PF3D7_1123900, PF3D7_1325100, PF3D7_1302000, PF3D7_1367100, PF3D7_1443800, PF3D7_0106400, PF3D7_0622200, PF3D7_1030100, PF3D7_1367600, PF3D7_1210400, PF3D7_1307000, PF3D7_0205500, PF3D7_0821600, PF3D7_0729400, PF3D7_1321700, PF3D7_0522200, PF3D7_1352200, PF3D7_1350200, PF3D7_0629100, PF3D7_1217200, PF3D7_0308600, PF3D7_0218500, PF3D7_010…	61	511	2644	2.29021	0.0055477	0.000695388	0.000654272
GOTERM_BP_ALL	GO:0008152~metabolic process	53	41.4062	1.75456e-05	PF3D7_1018500, PF3D7_0516900, PF3D7_0319600, PF3D7_1123900, PF3D7_1322100, PF3D7_1325100, PF3D7_0823100, PF3D7_0924000, PF3D7_1367100, PF3D7_1443800, PF3D7_1460700, PF3D7_0106400, PF3D7_0622200, PF3D7_1030100, PF3D7_0104300, PF3D7_1210400, PF3D7_0217800, PF3D7_0706400, PF3D7_1407900, PF3D7_0805600, PF3D7_1252600, PF3D7_0528700, PF3D7_1321700, PF3D7_1416500, PF3D7_0522200, PF3D7_1411200, PF3D7_135…	61	1635	2644	1.40504	0.00680204	0.000758358	0.000713519
GOTERM_CC_ALL	GO:1990904~ribonucleoprotein complex	24	18.75	2.61199e-05	PF3D7_1125500, PF3D7_1367600, PF3D7_1018500, PF3D7_0516900, PF3D7_0707900, PF3D7_0214400, PF3D7_0217800, PF3D7_0706400, PF3D7_1338200, PF3D7_1123900, PF3D7_0709600, PF3D7_1109900, PF3D7_0528700, PF3D7_0729400, PF3D7_1431300, PF3D7_1350200, PF3D7_1217200, PF3D7_0308600, PF3D7_0218500, PF3D7_1367100, PF3D7_1443800, PF3D7_1460700, PF3D7_0109700, PF3D7_1030100	93	382	3775	2.55024	0.00489857	0.00491055	0.00449263
GOTERM_BP_ALL	GO:0071826~protein-RNA complex organization	11	8.59375	3.79041e-05	PF3D7_1125500, PF3D7_1367600, PF3D7_1018500, PF3D7_1350200, PF3D7_1217200, PF3D7_1338200, PF3D7_0308600, PF3D7_0218500, PF3D7_0729400, PF3D7_1431300, PF3D7_1030100	61	95	2644	5.01881	0.0146368	0.00135255	0.00127258
GOTERM_BP_ALL	GO:0016070~RNA metabolic process	26	20.3125	3.82468e-05	PF3D7_1125500, PF3D7_1018500, PF3D7_0707900, PF3D7_0709600, PF3D7_1123900, PF3D7_1302000, PF3D7_1367100, PF3D7_1443800, PF3D7_0106400, PF3D7_0622200, PF3D7_1030100, PF3D7_1367600, PF3D7_1210400, PF3D7_1307000, PF3D7_0205500, PF3D7_0821600, PF3D7_0729400, PF3D7_1321700, PF3D7_0522200, PF3D7_1352200, PF3D7_1350200, PF3D7_1217200, PF3D7_0308600, PF3D7_0218500, PF3D7_0109700, PF3D7_1442300	61	505	2644	2.23159	0.0147682	0.00135255	0.00127258
GOTERM_BP_ALL	GO:0042254~ribosome biogenesis	15	11.7188	6.22291e-05	PF3D7_1367600, PF3D7_0707900, PF3D7_0214400, PF3D7_1338200, PF3D7_1123900, PF3D7_1307000, PF3D7_0821600, PF3D7_0729400, PF3D7_1431300, PF3D7_1352200, PF3D7_1411500, PF3D7_0816000, PF3D7_1217200, PF3D7_0109700, PF3D7_0106400	61	192	2644	3.38627	0.0239172	0.00201726	0.00189799
GOTERM_BP_ALL	GO:0043170~macromolecule metabolic process	45	35.1562	6.88862e-05	PF3D7_0915100, PF3D7_1125500, PF3D7_1018500, PF3D7_0516900, PF3D7_0707900, PF3D7_0319600, PF3D7_0709600, PF3D7_1123900, PF3D7_0527500, PF3D7_0413600, PF3D7_1200800, PF3D7_1302000, PF3D7_0823100, PF3D7_1367100, PF3D7_1443800, PF3D7_1460700, PF3D7_0106400, PF3D7_0622200, PF3D7_1030100, PF3D7_0104300, PF3D7_1367600, PF3D7_1210400, PF3D7_0217800, PF3D7_0706400, PF3D7_1407900, PF3D7_1338200, PF3D7_102…	61	1283	2644	1.52026	0.0264418	0.00206129	0.00193941
GOTERM_BP_ALL	GO:0006396~RNA processing	21	16.4062	7.97117e-05	PF3D7_1125500, PF3D7_1367600, PF3D7_1018500, PF3D7_0707900, PF3D7_1123900, PF3D7_0709600, PF3D7_1307000, PF3D7_0821600, PF3D7_0729400, PF3D7_1321700, PF3D7_1352200, PF3D7_1350200, PF3D7_1217200, PF3D7_0308600, PF3D7_0218500, PF3D7_1367100, PF3D7_1443800, PF3D7_0109700, PF3D7_0622200, PF3D7_0106400, PF3D7_1030100	61	365	2644	2.49378	0.0305332	0.00221485	0.00208389
GOTERM_MF_ALL	GO:0097159~organic cyclic compound binding	56	43.75	8.13593e-05	PF3D7_0730700, PF3D7_0516900, PF3D7_0923900, PF3D7_0319600, PF3D7_1123900, PF3D7_0411600, PF3D7_1251900, PF3D7_1431300, PF3D7_1325100, PF3D7_0312600, PF3D7_1370100, PF3D7_1367100, PF3D7_1460700, PF3D7_1030100, PF3D7_1369800, PF3D7_1210400, PF3D7_1105800, PF3D7_1103300, PF3D7_0217800, PF3D7_0706400, PF3D7_0410200, PF3D7_1321700, PF3D7_1416500, PF3D7_0522200, PF3D7_1350200, PF3D7_1217200, PF3D7_092…	80	1287	2665	1.44949	0.0176606	0.00296962	0.00296962
GOTERM_BP_ALL	GO:0044085~cellular component biogenesis	21	16.4062	9.33687e-05	PF3D7_1125500, PF3D7_1367600, PF3D7_1018500, PF3D7_0707900, PF3D7_0214400, PF3D7_1338200, PF3D7_1123900, PF3D7_1307000, PF3D7_0821600, PF3D7_0729400, PF3D7_0413600, PF3D7_1431300, PF3D7_1352200, PF3D7_1411500, PF3D7_1350200, PF3D7_0816000, PF3D7_1217200, PF3D7_0308600, PF3D7_0218500, PF3D7_0109700, PF3D7_0106400	61	369	2644	2.46675	0.0356704	0.00242136	0.0022782
GOTERM_BP_ALL	GO:0008380~RNA splicing	12	9.375	0.000123974	PF3D7_1125500, PF3D7_1018500, PF3D7_1350200, PF3D7_1217200, PF3D7_0308600, PF3D7_1123900, PF3D7_0218500, PF3D7_1367100, PF3D7_1443800, PF3D7_0821600, PF3D7_1321700, PF3D7_1030100	61	131	2644	3.97047	0.0470843	0.00301411	0.0028359
GOTERM_BP_ALL	GO:0022618~protein-RNA complex assembly	10	7.8125	0.000172457	PF3D7_1125500, PF3D7_1367600, PF3D7_1018500, PF3D7_1350200, PF3D7_1217200, PF3D7_1338200, PF3D7_0308600, PF3D7_0218500, PF3D7_0729400, PF3D7_1431300	61	92	2644	4.71133	0.0648904	0.00394622	0.0037129
GOTERM_BP_ALL	GO:0000375~RNA splicing, via transesterification reactions	11	8.59375	0.000210973	PF3D7_1125500, PF3D7_1018500, PF3D7_1350200, PF3D7_1217200, PF3D7_0308600, PF3D7_1123900, PF3D7_0218500, PF3D7_1367100, PF3D7_1443800, PF3D7_1321700, PF3D7_1030100	61	116	2644	4.11023	0.0787992	0.00455936	0.00428979
GOTERM_CC_ALL	GO:0005681~spliceosomal complex	11	8.59375	0.000244533	PF3D7_1125500, PF3D7_1018500, PF3D7_1350200, PF3D7_1217200, PF3D7_0308600, PF3D7_1123900, PF3D7_0218500, PF3D7_1367100, PF3D7_1443800, PF3D7_0528700, PF3D7_1030100	93	108	3775	4.13431	0.0449369	0.0229861	0.0210299
GOTERM_CC_ALL	GO:0005634~nucleus	55	42.9688	0.000617844	PF3D7_1018500, PF3D7_0516900, PF3D7_0923900, PF3D7_0730900, PF3D7_0319600, PF3D7_1123900, PF3D7_1322100, PF3D7_1325100, PF3D7_1250000, PF3D7_1422700, PF3D7_1367100, PF3D7_1443800, PF3D7_1460700, PF3D7_0108500, PF3D7_0106400, PF3D7_1030100, PF3D7_0104300, PF3D7_0618200, PF3D7_1210400, PF3D7_0217800, PF3D7_1323200, PF3D7_0528700, PF3D7_1321700, PF3D7_1416500, PF3D7_0522200, PF3D7_1350200, PF3D7_081…	93	1571	3775	1.42109	0.109694	0.0387182	0.0354231
GOTERM_BP_ALL	GO:0016071~mRNA metabolic process	13	10.1562	0.000620312	PF3D7_1125500, PF3D7_1367600, PF3D7_1018500, PF3D7_1123900, PF3D7_1307000, PF3D7_1321700, PF3D7_1350200, PF3D7_1217200, PF3D7_0308600, PF3D7_0218500, PF3D7_1367100, PF3D7_1443800, PF3D7_1030100	61	183	2644	3.0791	0.214454	0.0127001	0.0119492
GOTERM_BP_ALL	GO:0000377~RNA splicing, via transesterification reactions with bulged adenosine as nucleophile	10	7.8125	0.000764149	PF3D7_1125500, PF3D7_1018500, PF3D7_1350200, PF3D7_1217200, PF3D7_0308600, PF3D7_1123900, PF3D7_0218500, PF3D7_1367100, PF3D7_1443800, PF3D7_1030100	61	112	2644	3.87002	0.257229	0.014155	0.013318
GOTERM_BP_ALL	GO:0000398~mRNA splicing, via spliceosome	10	7.8125	0.000764149	PF3D7_1125500, PF3D7_1018500, PF3D7_1350200, PF3D7_1217200, PF3D7_0308600, PF3D7_1123900, PF3D7_0218500, PF3D7_1367100, PF3D7_1443800, PF3D7_1030100	61	112	2644	3.87002	0.257229	0.014155	0.013318
GOTERM_BP_ALL	GO:0090304~nucleic acid metabolic process	27	21.0938	0.000853757	PF3D7_1125500, PF3D7_1018500, PF3D7_0707900, PF3D7_0709600, PF3D7_1123900, PF3D7_1302000, PF3D7_1367100, PF3D7_1443800, PF3D7_0106400, PF3D7_0622200, PF3D7_1030100, PF3D7_1367600, PF3D7_1210400, PF3D7_1307000, PF3D7_0205500, PF3D7_0821600, PF3D7_0729400, PF3D7_1321700, PF3D7_0522200, PF3D7_1352200, PF3D7_1350200, PF3D7_1217200, PF3D7_1411900, PF3D7_0308600, PF3D7_0218500, PF3D7_0109700, PF3D7_144…	61	644	2644	1.81723	0.282694	0.015096	0.0142034
GOTERM_BP_ALL	GO:0006397~mRNA processing	11	8.59375	0.0010825	PF3D7_1125500, PF3D7_1018500, PF3D7_1350200, PF3D7_1217200, PF3D7_0308600, PF3D7_1123900, PF3D7_0218500, PF3D7_1367100, PF3D7_1443800, PF3D7_1321700, PF3D7_1030100	61	142	2644	3.35765	0.34382	0.0183084	0.0172259
GOTERM_CC_ALL	GO:0071011~precatalytic spliceosome	5	3.90625	0.00172636	PF3D7_1125500, PF3D7_1018500, PF3D7_1350200, PF3D7_1123900, PF3D7_0218500	93	22	3775	9.22532	0.277354	0.0811389	0.0742334
GOTERM_BP_ALL	GO:0006139~nucleobase-containing compound metabolic process	29	22.6562	0.00187527	PF3D7_1125500, PF3D7_1018500, PF3D7_0707900, PF3D7_0709600, PF3D7_1123900, PF3D7_1325100, PF3D7_1302000, PF3D7_1367100, PF3D7_1443800, PF3D7_0106400, PF3D7_0622200, PF3D7_1030100, PF3D7_1367600, PF3D7_1210400, PF3D7_1307000, PF3D7_0205500, PF3D7_0821600, PF3D7_0729400, PF3D7_1321700, PF3D7_0522200, PF3D7_1352200, PF3D7_1350200, PF3D7_0629100, PF3D7_1217200, PF3D7_1411900, PF3D7_0308600, PF3D7_021…	61	753	2644	1.6693	0.51817	0.0303949	0.0285978
GOTERM_BP_ALL	GO:0043933~protein-containing complex organization	12	9.375	0.00366098	PF3D7_1125500, PF3D7_1367600, PF3D7_1018500, PF3D7_1350200, PF3D7_1217200, PF3D7_1338200, PF3D7_0308600, PF3D7_0218500, PF3D7_0729400, PF3D7_0413600, PF3D7_1431300, PF3D7_1030100	61	195	2644	2.66734	0.759908	0.0569648	0.0535967
GOTERM_CC_ALL	GO:0031981~nuclear lumen	15	11.7188	0.00407588	PF3D7_1367600, PF3D7_0707900, PF3D7_1123900, PF3D7_0709600, PF3D7_1307000, PF3D7_1322100, PF3D7_0205500, PF3D7_0729400, PF3D7_1352200, PF3D7_1411500, PF3D7_1302000, PF3D7_0816000, PF3D7_1217200, PF3D7_0308600, PF3D7_0109700	93	263	3775	2.3151	0.535982	0.110095	0.100725
GOTERM_CC_ALL	GO:0005685~U1 snRNP	4	3.125	0.00419668	PF3D7_1125500, PF3D7_1350200, PF3D7_0218500, PF3D7_1367100	93	14	3775	11.5975	0.546443	0.110095	0.100725
GOTERM_BP_ALL	GO:0065003~protein-containing complex assembly	11	8.59375	0.00437924	PF3D7_1125500, PF3D7_1367600, PF3D7_1018500, PF3D7_1350200, PF3D7_1217200, PF3D7_1338200, PF3D7_0308600, PF3D7_0218500, PF3D7_0729400, PF3D7_0413600, PF3D7_1431300	61	171	2644	2.78823	0.818639	0.0655201	0.0616462
GOTERM_CC_ALL	GO:0005730~nucleolus	10	7.8125	0.00487439	PF3D7_1367600, PF3D7_1352200, PF3D7_1411500, PF3D7_0707900, PF3D7_0816000, PF3D7_1123900, PF3D7_0709600, PF3D7_1307000, PF3D7_0109700, PF3D7_0729400	93	134	3775	3.02921	0.600933	0.110095	0.100725
GOTERM_CC_ALL	GO:0030532~small nuclear ribonucleoprotein complex	6	4.6875	0.00527052	PF3D7_1125500, PF3D7_1018500, PF3D7_1350200, PF3D7_1123900, PF3D7_0218500, PF3D7_1367100	93	47	3775	5.18188	0.629713	0.110095	0.100725
GOTERM_CC_ALL	GO:0097525~spliceosomal snRNP complex	6	4.6875	0.00527052	PF3D7_1125500, PF3D7_1018500, PF3D7_1350200, PF3D7_1123900, PF3D7_0218500, PF3D7_1367100	93	47	3775	5.18188	0.629713	0.110095	0.100725
KEGG_PATHWAY	pfa03040:Spliceosome	10	7.8125	0.00533634	PF3D7_1125500, PF3D7_0308400, PF3D7_1018500, PF3D7_1350200, PF3D7_0308600, PF3D7_1123900, PF3D7_0218500, PF3D7_1367100, PF3D7_0528700, PF3D7_1030100	43	88	1068	2.82241	0.115793	0.0640361	0.0640361
GOTERM_BP_ALL	GO:0042274~ribosomal small subunit biogenesis	6	4.6875	0.00536353	PF3D7_1411500, PF3D7_0214400, PF3D7_1217200, PF3D7_1123900, PF3D7_0109700, PF3D7_0106400	61	51	2644	5.09932	0.876563	0.0772745	0.0727056
GOTERM_CC_ALL	GO:0120114~Sm-like protein family complex	6	4.6875	0.0063065	PF3D7_1125500, PF3D7_1018500, PF3D7_1350200, PF3D7_1123900, PF3D7_0218500, PF3D7_1367100	93	49	3775	4.97038	0.695589	0.118562	0.108472
GOTERM_CC_ALL	GO:0034715~pICln-Sm protein complex	3	2.34375	0.00826858	PF3D7_1125500, PF3D7_1350200, PF3D7_0218500	93	6	3775	20.2957	0.790065	0.130102	0.11903
GOTERM_CC_ALL	GO:0022625~cytosolic large ribosomal subunit	6	4.6875	0.00879396	PF3D7_0516900, PF3D7_0706400, PF3D7_1338200, PF3D7_1109900, PF3D7_1460700, PF3D7_1431300	93	53	3775	4.59525	0.809971	0.130102	0.11903
GOTERM_BP_ALL	GO:0042255~ribosome assembly	5	3.90625	0.00904793	PF3D7_1367600, PF3D7_1217200, PF3D7_1338200, PF3D7_0729400, PF3D7_1431300	61	37	2644	5.85733	0.970861	0.124354	0.117002
GOTERM_BP_ALL	GO:0006364~rRNA processing	9	7.03125	0.00927062	PF3D7_1367600, PF3D7_1352200, PF3D7_0707900, PF3D7_1123900, PF3D7_1307000, PF3D7_0821600, PF3D7_0109700, PF3D7_0729400, PF3D7_0106400	61	133	2644	2.93307	0.9733	0.124354	0.117002
GOTERM_CC_ALL	GO:0030684~preribosome	7	5.46875	0.00988002	PF3D7_1367600, PF3D7_0707900, PF3D7_0214400, PF3D7_1217200, PF3D7_1123900, PF3D7_0109700, PF3D7_0729400	93	76	3775	3.73868	0.845364	0.130102	0.11903
GOTERM_BP_ALL	GO:0042273~ribosomal large subunit biogenesis	6	4.6875	0.00995299	PF3D7_1367600, PF3D7_0707900, PF3D7_1338200, PF3D7_0821600, PF3D7_0729400, PF3D7_1431300	61	59	2644	4.40789	0.979577	0.129057	0.121426
GOTERM_CC_ALL	GO:0005686~U2 snRNP	4	3.125	0.0102301	PF3D7_1125500, PF3D7_1018500, PF3D7_1350200, PF3D7_0218500	93	19	3775	8.54556	0.85531	0.130102	0.11903
GOTERM_CC_ALL	GO:0140513~nuclear protein-containing complex	16	12.5	0.0103805	PF3D7_1125500, PF3D7_1018500, PF3D7_1123900, PF3D7_0709600, PF3D7_1307000, PF3D7_0205500, PF3D7_0528700, PF3D7_0821600, PF3D7_1350200, PF3D7_1302000, PF3D7_1217200, PF3D7_0308600, PF3D7_0218500, PF3D7_1367100, PF3D7_1443800, PF3D7_1030100	93	323	3775	2.01072	0.859385	0.130102	0.11903
GOTERM_BP_ALL	GO:0016072~rRNA metabolic process	9	7.03125	0.0124718	PF3D7_1367600, PF3D7_1352200, PF3D7_0707900, PF3D7_1123900, PF3D7_1307000, PF3D7_0821600, PF3D7_0109700, PF3D7_0729400, PF3D7_0106400	61	140	2644	2.78642	0.992419	0.153041	0.143993
GOTERM_BP_ALL	GO:0006352~DNA-templated transcription initiation	4	3.125	0.0125895	PF3D7_0522200, PF3D7_1210400, PF3D7_1302000, PF3D7_0205500	61	22	2644	7.88077	0.992762	0.153041	0.143993
GOTERM_CC_ALL	GO:0070013~intracellular organelle lumen	17	13.2812	0.0141101	PF3D7_1367600, PF3D7_0707900, PF3D7_0724400, PF3D7_1407900, PF3D7_1123900, PF3D7_0709600, PF3D7_1307000, PF3D7_1322100, PF3D7_0205500, PF3D7_0729400, PF3D7_1352200, PF3D7_1411500, PF3D7_1302000, PF3D7_0816000, PF3D7_1217200, PF3D7_0308600, PF3D7_0109700	93	366	3775	1.88539	0.930858	0.15101	0.138158
GOTERM_BP_ALL	GO:0000027~ribosomal large subunit assembly	4	3.125	0.0142473	PF3D7_1367600, PF3D7_1338200, PF3D7_0729400, PF3D7_1431300	61	23	2644	7.53813	0.996235	0.167946	0.158016
GOTERM_CC_ALL	GO:0031974~membrane-enclosed lumen	17	13.2812	0.0144584	PF3D7_1367600, PF3D7_0707900, PF3D7_0724400, PF3D7_1407900, PF3D7_1123900, PF3D7_0709600, PF3D7_1307000, PF3D7_1322100, PF3D7_0205500, PF3D7_0729400, PF3D7_1352200, PF3D7_1411500, PF3D7_1302000, PF3D7_0816000, PF3D7_1217200, PF3D7_0308600, PF3D7_0109700	93	367	3775	1.88026	0.935302	0.15101	0.138158
GOTERM_CC_ALL	GO:0043233~organelle lumen	17	13.2812	0.0144584	PF3D7_1367600, PF3D7_0707900, PF3D7_0724400, PF3D7_1407900, PF3D7_1123900, PF3D7_0709600, PF3D7_1307000, PF3D7_1322100, PF3D7_0205500, PF3D7_0729400, PF3D7_1352200, PF3D7_1411500, PF3D7_1302000, PF3D7_0816000, PF3D7_1217200, PF3D7_0308600, PF3D7_0109700	93	367	3775	1.88026	0.935302	0.15101	0.138158
GOTERM_BP_ALL	GO:0009987~cellular process	58	45.3125	0.0168192	PF3D7_1018500, PF3D7_0516900, PF3D7_0319600, PF3D7_1123900, PF3D7_1322100, PF3D7_1431300, PF3D7_1325100, PF3D7_0823100, PF3D7_0924000, PF3D7_1367100, PF3D7_1443800, PF3D7_1460700, PF3D7_0106400, PF3D7_0622200, PF3D7_1030100, PF3D7_0104300, PF3D7_1210400, PF3D7_0217800, PF3D7_0706400, PF3D7_1407900, PF3D7_0805600, PF3D7_1252600, PF3D7_0528700, PF3D7_1321700, PF3D7_1416500, PF3D7_0522200, PF3D7_141…	61	2257	2644	1.11385	0.998637	0.192432	0.181054
GOTERM_CC_ALL	GO:0022626~cytosolic ribosome	7	5.46875	0.017508	PF3D7_0516900, PF3D7_0217800, PF3D7_0706400, PF3D7_1338200, PF3D7_1109900, PF3D7_1460700, PF3D7_1431300	93	86	3775	3.30395	0.963871	0.173237	0.158493
GOTERM_CC_ALL	GO:0032991~protein-containing complex	38	29.6875	0.0202106	PF3D7_1125500, PF3D7_1018500, PF3D7_0516900, PF3D7_0707900, PF3D7_0214400, PF3D7_0724400, PF3D7_0319600, PF3D7_1125600, PF3D7_0709600, PF3D7_1123900, PF3D7_0413600, PF3D7_1431300, PF3D7_1325100, PF3D7_1302000, PF3D7_1139900, PF3D7_1367100, PF3D7_1443800, PF3D7_1460700, PF3D7_1030100, PF3D7_0104300, PF3D7_1367600, PF3D7_1210400, PF3D7_0217800, PF3D7_0706400, PF3D7_1338200, PF3D7_1109900, PF3D7_130…	93	1126	3775	1.36987	0.978474	0.189979	0.173811
GOTERM_BP_ALL	GO:0022607~cellular component assembly	11	8.59375	0.0214394	PF3D7_1125500, PF3D7_1367600, PF3D7_1018500, PF3D7_1350200, PF3D7_1217200, PF3D7_1338200, PF3D7_0308600, PF3D7_0218500, PF3D7_0729400, PF3D7_0413600, PF3D7_1431300	61	216	2644	2.20735	0.999782	0.238283	0.224195
GOTERM_CC_ALL	GO:0097526~spliceosomal tri-snRNP complex	4	3.125	0.0218607	PF3D7_1125500, PF3D7_1350200, PF3D7_1123900, PF3D7_0218500	93	25	3775	6.49462	0.98432	0.195705	0.179049
GOTERM_BP_ALL	GO:0071840~cellular component organization or biogenesis	22	17.1875	0.0242214	PF3D7_1125500, PF3D7_1367600, PF3D7_1018500, PF3D7_0707900, PF3D7_0214400, PF3D7_1338200, PF3D7_1123900, PF3D7_1307000, PF3D7_0821600, PF3D7_0729400, PF3D7_0413600, PF3D7_1431300, PF3D7_1352200, PF3D7_1411500, PF3D7_1350200, PF3D7_0816000, PF3D7_1217200, PF3D7_0308600, PF3D7_0218500, PF3D7_0109700, PF3D7_0106400, PF3D7_1030100	61	613	2644	1.55559	0.999928	0.261725	0.24625
GOTERM_BP_ALL	GO:0140694~membraneless organelle assembly	5	3.90625	0.0253623	PF3D7_1367600, PF3D7_1217200, PF3D7_1338200, PF3D7_0729400, PF3D7_1431300	61	50	2644	4.33443	0.999954	0.266647	0.250881
GOTERM_CC_ALL	GO:0005682~U5 snRNP	3	2.34375	0.028008	PF3D7_1125500, PF3D7_1350200, PF3D7_0218500	93	11	3775	11.0704	0.995207	0.239341	0.218971
GOTERM_CC_ALL	GO:0005840~ribosome	9	7.03125	0.0349017	PF3D7_1367600, PF3D7_0516900, PF3D7_0707900, PF3D7_0217800, PF3D7_0706400, PF3D7_1338200, PF3D7_1109900, PF3D7_1460700, PF3D7_1431300	93	156	3775	2.34181	0.998743	0.285283	0.261004
GOTERM_BP_ALL	GO:0000387~spliceosomal snRNP assembly	3	2.34375	0.038684	PF3D7_1125500, PF3D7_1350200, PF3D7_0218500	61	14	2644	9.28806	1	0.396002	0.372588
GOTERM_CC_ALL	GO:0005684~U2-type spliceosomal complex	4	3.125	0.0486509	PF3D7_1125500, PF3D7_0308600, PF3D7_1367100, PF3D7_1443800	93	34	3775	4.77546	0.999915	0.381099	0.348665
