# Supplementary material for: Genome-wide analysis of strand-specific transcription and DNA methylation in Plasmodium falciparum severe malaria
Source: Front Microbiol. 2026 Jun 29;17:1846174. doi: 10.3389/fmicb.2026.1846174 (PMC13357928; doi:10.3389/fmicb.2026.1846174)
Supplement: Supplementary file 6 [file Table_5.xlsx]

## Sheet: MethyLassoDomains
MethyLasso classified domains for 5mC modification								MethyLasso classified domains for 5hmC modification
Region	CM2	NSM1	HD9	CM3	HD12			Region	CM2	NSM1	HD9	CM3	HD12
Pf3D7_03_v3:78610-599221	UMR-DMV	UMR-DMV	UMR-DMV	none	UMR-DMV			Pf3D7_03_v3:103599-153453	none	UMR-DMV	UMR-DMV	none	UMR-DMV
Pf3D7_03_v3:676201-964874	none	UMR-DMV	UMR-DMV	none	UMR-DMV			Pf3D7_03_v3:218186-568701	UMR-DMV	PMD	UMR-DMV	none	UMR-DMV
Pf3D7_03_v3:970822-1062232	UMR-DMV	UMR-DMV	UMR-DMV	none	none			Pf3D7_06_v3:72971-347043	UMR-DMV	PMD	UMR-DMV	none	UMR-DMV
Pf3D7_04_v3:123628-1198900	UMR-DMV	UMR-DMV	UMR-DMV	none	UMR-DMV			Pf3D7_06_v3:753170-890153	none	UMR-DMV	UMR-DMV	none	UMR-DMV
Pf3D7_06_v3:881-951871	UMR-DMV	UMR-DMV	UMR-DMV	none	UMR-DMV			Pf3D7_07_v3:518278-1290401	UMR-DMV	PMD	UMR-DMV	UMR-DMV	UMR-DMV
Pf3D7_06_v3:957642-1274763	none	UMR-DMV	UMR-DMV	none	UMR-DMV			Pf3D7_13_v3:131622-161828	none	UMR-DMV	UMR-DMV	none	UMR-DMV
Pf3D7_09_v3:563-963363	UMR-DMV	UMR-DMV	UMR-DMV	none	UMR-DMV			Pf3D7_13_v3:1283408-1889351	UMR-DMV	PMD	UMR-DMV	none	UMR-DMV
Pf3D7_09_v3:970422-1474853	none	UMR-DMV	UMR-DMV	none	UMR-DMV			Pf3D7_13_v3:2737101-2833956	none	UMR-DMV	UMR-DMV	none	UMR-DMV
Pf3D7_12_v3:1304-251194	none	UMR-DMV	UMR-DMV	none	UMR-DMV			Pf3D7_MIT_v3:15-5892	UMR-DMV	UMR-DMV	UMR-DMV	UMR-DMV	UMR-DMV
Pf3D7_12_v3:256255-1304721	none	UMR-DMV	UMR-DMV	none	UMR-DMV			Pf3D7_API_v3:1053-33898	PMD	UMR-DMV	UMR-DMV	PMD	UMR-DMV
Pf3D7_12_v3:1308767-1624168	none	UMR-DMV	UMR-DMV	none	UMR-DMV			Pf3D7_02_v3:254813-329982	none	UMR-DMV	UMR-DMV	none	UMR-DMV
Pf3D7_12_v3:1634025-2188546	UMR-DMV	UMR-DMV	UMR-DMV	none	UMR-DMV			Pf3D7_05_v3:434750-569011	none	UMR-DMV	UMR-DMV	none	UMR-DMV
Pf3D7_13_v3:130687-1195340	UMR-DMV	UMR-DMV	UMR-DMV	none	UMR-DMV			Pf3D7_08_v3:1353059-1387131	none	UMR-DMV	UMR-DMV	none	UMR-DMV
Pf3D7_13_v3:1200940-1630339	none	UMR-DMV	UMR-DMV	UMR-DMV	UMR-DMV			Pf3D7_10_v3:61857-322250	none	PMD	UMR-DMV	UMR-DMV	UMR-DMV
Pf3D7_13_v3:1637298-1889351	UMR-DMV	UMR-DMV	UMR-DMV	none	UMR-DMV			Pf3D7_10_v3:322426-350490	none	UMR-DMV	UMR-DMV	none	UMR-DMV
Pf3D7_13_v3:1893941-1965252	none	UMR-DMV	UMR-DMV	none	UMR-DMV			Pf3D7_10_v3:1034099-1200670	none	PMD	PMD	none	PMD
Pf3D7_13_v3:1971268-2148670	none	UMR-DMV	UMR-DMV	none	UMR-DMV			Pf3D7_10_v3:1385239-1485301	none	PMD	PMD	none	PMD
Pf3D7_13_v3:2151091-2919886	none	UMR-DMV	UMR-DMV	none	UMR-DMV
Pf3D7_API_v3:1053-33898	UMR-DMV	UMR-DMV	UMR-DMV	UMR-DMV	UMR-DMV
Pf3D7_MIT_v3:15-5892	UMR-DMV	UMR-DMV	UMR-DMV	UMR-DMV	UMR-DMV
Pf3D7_01_v3:179850-639854	none	UMR-DMV	UMR-DMV	none	UMR-DMV
Pf3D7_02_v3:2746-231544	none	UMR-DMV	UMR-DMV	none	UMR-DMV
Pf3D7_02_v3:237221-858336	none	UMR-DMV	UMR-DMV	none	UMR-DMV
Pf3D7_05_v3:21905-569011	none	UMR-DMV	UMR-DMV	none	UMR-DMV
Pf3D7_05_v3:574700-1012148	none	UMR-DMV	UMR-DMV	none	UMR-DMV
Pf3D7_05_v3:1031149-1314734	none	UMR-DMV	UMR-DMV	none	UMR-DMV
Pf3D7_07_v3:1733-1392102	none	UMR-DMV	UMR-DMV	PMD	UMR-DMV
Pf3D7_08_v3:900-284131	none	UMR-DMV	UMR-DMV	none	UMR-DMV
Pf3D7_08_v3:289985-975323	none	UMR-DMV	UMR-DMV	none	UMR-DMV
Pf3D7_08_v3:977719-1387131	none	UMR-DMV	UMR-DMV	none	UMR-DMV
Pf3D7_10_v3:61857-421157	none	UMR-DMV	UMR-DMV	UMR-DMV	UMR-DMV
Pf3D7_10_v3:432013-640689	none	UMR-DMV	UMR-DMV	none	UMR-DMV
Pf3D7_10_v3:646191-788206	none	UMR-DMV	UMR-DMV	none	UMR-DMV
Pf3D7_10_v3:789329-1200670	none	UMR-DMV	UMR-DMV	none	UMR-DMV
Pf3D7_10_v3:1335293-1604987	none	UMR-DMV	UMR-DMV	none	UMR-DMV
Pf3D7_11_v3:108247-251765	none	UMR-DMV	UMR-DMV	none	UMR-DMV
Pf3D7_11_v3:258583-1059152	none	UMR-DMV	UMR-DMV	none	UMR-DMV
Pf3D7_11_v3:1061921-1666854	none	UMR-DMV	UMR-DMV	none	UMR-DMV
Pf3D7_11_v3:1669365-2005201	none	UMR-DMV	UMR-DMV	none	UMR-DMV
Pf3D7_14_v3:1410-288092	none	UMR-DMV	UMR-DMV	none	UMR-DMV
Pf3D7_14_v3:293700-1366108	none	UMR-DMV	UMR-DMV	none	UMR-DMV
Pf3D7_14_v3:1372979-2557471	none	UMR-DMV	UMR-DMV	none	UMR-DMV
Pf3D7_14_v3:2558376-2684175	none	UMR-DMV	UMR-DMV	none	UMR-DMV
Pf3D7_14_v3:2690419-2794761	none	UMR-DMV	UMR-DMV	none	UMR-DMV
Pf3D7_14_v3:2802231-2880538	none	UMR-DMV	UMR-DMV	none	UMR-DMV
Pf3D7_14_v3:2977112-3268061	none	UMR-DMV	UMR-DMV	none	UMR-DMV

## Sheet: DMRs
Sample	chrom	start	end	Type	pvalue	FDR	Annotated Region	GeneID	Sense_exp_percentile	Gene Description
HD9	Pf3D7_01_v3	583412	584798	Hypo	0.00101358	0.038614	exon_pct (32.8%); intergenic_pct (67.2%)	PF3D7_0115000		surface-associated interspersed protein 1.3 (SURFIN 1.3)
	Pf3D7_02_v3	158790	159852	Hypo	0.00372197	0.0928048	exon_pct (100.0%); utr5_pct (18.1%)	PF3D7_0203200	bottom 25%	conserved Plasmodium protein, unknown function
	Pf3D7_02_v3	165542	166807	Hypo	0.00170887	0.0533918	exon_pct (70.8%); utr5_pct (18.3%); intergenic_pct (10.9%)	PF3D7_0203600		conserved Plasmodium protein, unknown function
	Pf3D7_02_v3	333165	333842	Hypo	0.00150944	0.0502232	exon_pct (100.0%)	PF3D7_0208100	bottom 25%	C2 domain-containing protein 5, putative
	Pf3D7_02_v3	438382	439189	Hypo	0.00223662	0.0642899	exon_pct (100.0%); utr5_pct (23.1%)	PF3D7_0210800	bottom 25%	conserved Plasmodium protein, unknown function
	Pf3D7_03_v3	434747	436947	Hypo	0.000687743	0.0297384	exon_pct (100.0%)	PF3D7_0310200	top 25%	phd finger protein, putative
	Pf3D7_03_v3	814839	816873	Hypo	0.000269928	0.0166918	exon_pct (71.9%); utr5_pct (22.1%); utr3_pct (4.1%); intergenic_pct (1.9%)	PF3D7_0319400		kinesin-8X
	Pf3D7_06_v3	167395	170440	Hypo	0.00311927	0.0823386	exon_pct (97.5%); utr5_pct (16.5%)	PF3D7_0604000		conserved Plasmodium protein, unknown function
	Pf3D7_06_v3	580876	582966	Hypo	7.55995e-07	0.000221355	exon_pct (100.0%)	PF3D7_0613900	bottom 25%	myosin E, putative
	Pf3D7_07_v3	17941	19130	Hypo	0.000289396	0.0173435	intergenic_pct (100.0%)
	Pf3D7_07_v3	464937	465307	Hypo	5.85144e-05	0.00541528	exon_pct (100.0%)	PF3D7_0710200	bottom 25%	conserved Plasmodium protein, unknown function
	Pf3D7_07_v3	480220	481970	Hypo	0.000390912	0.0199307	exon_pct (72.0%); utr3_pct (37.6%)	PF3D7_0710700		conserved Plasmodium protein, unknown function
	Pf3D7_07_v3	717019	718699	Hypo	7.77413e-05	0.00658424	exon_pct (100.0%); utr5_pct (15.6%)	PF3D7_0716300		conserved protein, unknown function
	Pf3D7_07_v3	976147	978391	Hypo	9.03741e-07	0.000247277	exon_pct (100.0%)	PF3D7_0723300		conserved protein, unknown function
	Pf3D7_07_v3	1221976	1224897	Hypo	1.84856e-05	0.00236477	exon_pct (89.8%); intergenic_pct (10.2%)	PF3D7_0728600		RING zinc finger protein, putative
	Pf3D7_07_v3	1228336	1229688	Hypo	0.00268234	0.0739141	exon_pct (78.6%); utr5_pct (72.0%)	PF3D7_0728700		alpha/beta hydrolase, putative
	Pf3D7_07_v3	1294960	1296449	Hypo	0.00293151	0.0784388	intergenic_pct (100.0%)
	Pf3D7_07_v3	1340177	1341662	Hypo	0.000369346	0.0192135	exon_pct (100.0%)	PF3D7_0731100	top 25%	EMP1-trafficking protein
	Pf3D7_08_v3	773696	774850	Hypo	0.00398027	0.0972038	exon_pct (65.7%); utr5_pct (14.3%); intergenic_pct (20.0%)	PF3D7_0817000		NEDD8-activating enzyme E1 catalytic subunit, putative
	Pf3D7_09_v3	1097251	1098557	Hypo	0.0010824	0.0400299	exon_pct (81.7%); utr5_pct (24.3%); utr3_pct (5.6%)	PF3D7_0926900		replication termination factor, putative
	Pf3D7_10_v3	534383	536439	Hypo	0.000185281	0.0124102	exon_pct (100.0%)	PF3D7_1013600		conserved Plasmodium protein, unknown function
	Pf3D7_10_v3	661633	663780	Hypo	3.06849e-05	0.00331543	exon_pct (100.0%); utr3_pct (5.1%)	PF3D7_1016500		Plasmodium exported protein (PHISTc), unknown function
	Pf3D7_10_v3	801329	802301	Hypo	0.00125298	0.044431	exon_pct (100.0%)	PF3D7_1019700		conserved Plasmodium protein, unknown function
	Pf3D7_10_v3	1319146	1320707	Hypo	0.00390477	0.0959617	exon_pct (100.0%)	PF3D7_1032900		RNA polymerase II-associated protein 1, putative
	Pf3D7_11_v3	388234	390074	Hypo	0.002681	0.0739141	exon_pct (49.4%); utr3_pct (1.1%); intergenic_pct (49.5%)	PF3D7_1109200		conserved Plasmodium protein, unknown function
	Pf3D7_11_v3	910429	914273	Hypo	8.73313e-10	2.98324e-06	exon_pct (100.0%)	PF3D7_1123100		calcium-dependent protein kinase 7
	Pf3D7_11_v3	1313530	1315782	Hypo	0.000373341	0.0192261	exon_pct (90.2%); intergenic_pct (9.8%)	PF3D7_1133900	bottom 25%	conserved Plasmodium protein, unknown function
	Pf3D7_11_v3	1358942	1360285	Hypo	0.0040136	0.0972373	exon_pct (100.0%); utr3_pct (31.4%)	PF3D7_1134700	top 25%	DNA-directed RNA polymerase I subunit RPA2, putative
	Pf3D7_11_v3	1901975	1904090	Hypo	0.00164241	0.0523359	exon_pct (200.0%)	PF3D7_1147800		membrane associated erythrocyte binding-like protein
	Pf3D7_12_v3	354814	356904	Hypo	5.76823e-06	0.000985215	exon_pct (100.0%)	PF3D7_1207800	bottom 25%	conserved Plasmodium protein, unknown function
	Pf3D7_12_v3	557758	559295	Hypo	1.77083e-06	0.000412442	exon_pct (100.0%); utr3_pct (18.8%)	PF3D7_1212700	top 25%	eukaryotic translation initiation factor 3 subunit A, putative
	Pf3D7_12_v3	1162089	1162883	Hypo	7.21181e-05	0.00615888	exon_pct (100.0%)	PF3D7_1228600	bottom 25%	merozoite surface protein 9
	Pf3D7_12_v3	1359871	1362225	Hypo	0.00181626	0.0557276	exon_pct (176.7%); utr3_pct (41.3%)	PF3D7_1233100	bottom 25%	conserved protein, unknown function
	Pf3D7_12_v3	1402784	1403376	Hypo	0.000521531	0.0244048	exon_pct (100.0%); utr5_pct (59.9%)	PF3D7_1233700		homocysteine S-methyltransferase, putative
	Pf3D7_12_v3	1525390	1526333	Hypo	0.00069416	0.0297647	exon_pct (85.8%); intergenic_pct (14.2%)	PF3D7_1236500		conserved Plasmodium protein, unknown function
	Pf3D7_12_v3	1527031	1528098	Hypo	0.000123585	0.00924452	exon_pct (43.0%); intergenic_pct (57.0%)	PF3D7_1236600		p25-alpha family protein, putative
	Pf3D7_12_v3	1587387	1589683	Hypo	0.000321372	0.0182968	exon_pct (50.1%); utr5_pct (24.2%); intergenic_pct (25.8%)	PF3D7_1238200		conserved Plasmodium protein, unknown function
	Pf3D7_12_v3	1973648	1974332	Hypo	0.00161677	0.0523359	exon_pct (100.0%); utr3_pct (12.6%)	PF3D7_1248000		tRNA-splicing endonuclease, putative
	Pf3D7_13_v3	1039867	1041361	Hypo	0.00271799	0.0744758	exon_pct (90.7%); utr5_pct (77.0%)	PF3D7_1324900	top 25%	L-lactate dehydrogenase
	Pf3D7_13_v3	1160519	1161972	Hypo	0.00100256	0.0385675	exon_pct (83.2%); utr5_pct (31.1%)	PF3D7_1327700	bottom 25%	regulator of nonsense transcripts 3B, putative
	Pf3D7_13_v3	1594720	1596802	Hypo	1.99577e-06	0.000435162	exon_pct (98.0%); utr5_pct (17.0%); utr3_pct (4.1%)	PF3D7_1339700	bottom 25%	conserved Plasmodium protein, unknown function
	Pf3D7_13_v3	1621182	1622400	Hypo	0.00312546	0.0823386	exon_pct (59.1%); utr3_pct (9.0%); intergenic_pct (31.8%)	PF3D7_1340700	bottom 25%	ras-related protein Rab-11B
	Pf3D7_13_v3	1682736	1684415	Hypo	2.9736e-05	0.00327672	exon_pct (100.0%)	PF3D7_1342900	top 25%	AP2 domain transcription factor AP2-HS
	Pf3D7_13_v3	2118677	2120482	Hypo	8.31831e-07	0.000236794	exon_pct (100.0%)	PF3D7_1353000	bottom 25%	tryptophan-rich protein, pseudogene
	Pf3D7_13_v3	2305292	2307787	Hypo	0.00010438	0.00810367	exon_pct (100.0%); utr5_pct (5.9%); utr3_pct (5.8%)	PF3D7_1358100	bottom 25%	Sas10 domain-containing protein, putative
	Pf3D7_14_v3	184353	189110	Hypo	1.49329e-06	0.00035589	exon_pct (96.5%); utr3_pct (13.0%)	PF3D7_1405300		conserved Plasmodium protein, unknown function
	Pf3D7_14_v3	371043	372998	Hypo	0.000459458	0.0225288	exon_pct (100.0%)	PF3D7_1409500		conserved Plasmodium protein, unknown function
	Pf3D7_14_v3	618377	621658	Hypo	1.43942e-08	1.22926e-05	exon_pct (100.0%); utr5_pct (15.8%)	PF3D7_1415400		Btz domain-containing protein, putative
	Pf3D7_14_v3	806187	807362	Hypo	0.00206776	0.060892	exon_pct (100.0%)	PF3D7_1419400		conserved Plasmodium membrane protein, unknown function
	Pf3D7_14_v3	1254789	1259418	Hypo	0.000970405	0.0379504	exon_pct (76.5%); utr5_pct (3.1%); utr3_pct (24.3%)	PF3D7_1431900	bottom 25%	inner membrane complex suture component, putative
	Pf3D7_14_v3	1737489	1740703	Hypo	1.23207e-07	6.01252e-05	exon_pct (100.0%)	PF3D7_1442600	bottom 25%	TRAP-like protein
	Pf3D7_14_v3	1797119	1800000	Hypo	9.16912e-07	0.000247277	exon_pct (94.9%); utr5_pct (0.8%); intergenic_pct (4.3%)	PF3D7_1443900	top 25%	heat shock protein 90, putative
	Pf3D7_14_v3	1965980	1966758	Hypo	0.00325388	0.0848492	exon_pct (78.9%); utr3_pct (18.0%); intergenic_pct (3.1%)	PF3D7_1448100		conserved Plasmodium protein, unknown function
	Pf3D7_14_v3	2284539	2285950	Hypo	0.000779315	0.0323283	exon_pct (40.9%); intergenic_pct (59.1%)	PF3D7_1455800		LCCL domain-containing protein
	Pf3D7_14_v3	2572231	2574595	Hypo	0.00100694	0.0385675	exon_pct (80.0%); utr5_pct (12.0%); intergenic_pct (8.1%)	PF3D7_1463300		DNA polymerase alpha subunit B, putative
	Pf3D7_14_v3	2592698	2594174	Hypo	0.000277048	0.0168398	exon_pct (100.0%); utr5_pct (3.7%)	PF3D7_1464000		YL1 nuclear protein, putative
	Pf3D7_14_v3	2760775	2763834	Hypo	5.66033e-06	0.000985215	exon_pct (100.0%)	PF3D7_1467600	bottom 25%	conserved Plasmodium protein, unknown function
	Pf3D7_14_v3	2957648	2958918	Hypo	0.00193973	0.0576184	exon_pct (95.2%); intergenic_pct (4.8%)	PF3D7_1472400		M1-family alanyl aminopeptidase, putative
	Pf3D7_14_v3	2998371	3000884	Hypo	2.44849e-09	4.18202e-06	exon_pct (100.0%); utr3_pct (8.9%)	PF3D7_1473700	bottom 25%	nucleoporin NUP116/NSP116, putative
	Pf3D7_14_v3	3168585	3172035	Hypo	9.05184e-06	0.0014055	exon_pct (87.4%); intergenic_pct (12.6%)	PF3D7_1477000	top 25%	Plasmodium exported protein (hyp17), unknown function, pseudogene
	Pf3D7_07_v3	664884	666931	Hyper	0.00359642	0.0898928	exon_pct (100.0%); utr5_pct (3.5%); utr3_pct (37.3%)	PF3D7_0714500		transcription elongation factor s-II, putative
	Pf3D7_08_v3	1445470	1446855	Hyper	3.93217e-07	0.000138955	intergenic_pct (100.0%)
	Pf3D7_12_v3	937798	939306	Hyper	2.14552e-05	0.00251232	exon_pct (58.1%); utr5_pct (2.3%); intergenic_pct (39.7%)	PF3D7_1223300		DNA gyrase subunit A
	Pf3D7_12_v3	1267100	1270887	Hyper	0.000277705	0.0168398	exon_pct (92.7%); utr5_pct (7.1%); utr3_pct (11.3%)	PF3D7_1230900		serine/threonine protein kinase RIO1, putative
	Pf3D7_13_v3	320904	322272	Hyper	1.32296e-05	0.00183212	exon_pct (100.0%); utr5_pct (18.6%)	PF3D7_1306800		RED-like protein, putative
	Pf3D7_13_v3	1773773	1777229	Hyper	4.72138e-06	0.000848855	exon_pct (100.0%); utr3_pct (14.5%)	PF3D7_1344300	top 25%	zinc finger protein, putative
	Pf3D7_13_v3	1952594	1954608	Hyper	7.13269e-05	0.00614506	exon_pct (65.6%); utr5_pct (22.3%); intergenic_pct (12.1%)	PF3D7_1348600		conserved Plasmodium protein, unknown function
	Pf3D7_14_v3	1098978	1099932	Hyper	0.000551978	0.025253	exon_pct (100.0%)	PF3D7_1428100		WW domain-binding protein 11, putative
HD12	Pf3D7_07_v3	1080699	1082315	Hypo	2.48293e-06	0.00284351	intergenic
CM2	Pf3D7_13_v3	2803918	2807124	Hyper	7.1454e-14	3.48767e-10	exon_pct (100.5%)	PF3D7_1371300	top 25%	28S ribosomal RNA
